# Supplementary material for: Systematic Evaluation of Whole Genome Sequence-Based Predictions of Salmonella Serotype and Antimicrobial Resistance
Source: Front Microbiol. 2020 Apr 3;11:549. doi: 10.3389/fmicb.2020.00549 (PMC7147080; doi:10.3389/fmicb.2020.00549)
Supplement: DATA SHEET S1 — Sequence and phenotype data for 111 Salmonella isolates. (Table 1) Serovar data, sequence metrics, Sequence Read Archive and SAMN biosample identifiers. (Table 2) Antimicrobial resistance phenotype and genotype data. (Table 3) MOB-suite plasmid predictions. [file Data_Sheet_1.xlsx]

## Sheet: Table S1
SRA Accession	Seq ID	CFIA ID	Strain ID	Sample ID	Genus	Species	Subspecies	Serovar	SeqSero Assembled O antigen	SeqSero Assembled H1 (fliC)	SeqSero Assembled H2 (fljB)	SeqSero Serovar (Assembled)	SeqSero Assembled Results	SeqSero Raw-read O antigen	SeqSero Raw-read H1 (fliC) antigen	SeqSero Raw-read H2 (fljB) antigen	SeqSero Serovar (Raw-read)	SeqSero Raw-read Results	SISTR serogroup	SISTR H1 antigen	SISTR H2 antigen	SISTR Serovar (cgMLST)	SISTR results	N50	Num Contigs	Total Length	Average Coverage Depth	rMLST	MLST	COWBAT Pipeline Version
SRR10859143	2015-SEQ-1779	CFIAFB20140116	OLC2534	SAMN13687206	Salmonella	enterica	enterica	Agona	4	f,g,s	-	Agona	Full	4	f,g,s	-	Agona	Full	B	f;g;s	-	Agona	Full	155879	80	4883312	64.7499	1423	13	v0.2.9.9
SRR10859142	2015-SEQ-1780	CFIAFB20140182	OLC2535	SAMN13334538	Salmonella	enterica	enterica	Albany	8	z4,z24	-	Albany or Duesseldorf*	Inconclusive	8	z4,z24	-	Albany or Duesseldorf*	Inconclusive	C2-C3	z4;z24	-	Albany	Full	133040	86	4819140	29.7883	7869	7831	v0.2.9.9
SRR10859120	2015-SEQ-1781	CFIAFB20130205	OLC2536	SAMN13334289	Salmonella	enterica	enterica	Anatum Var.15+	3,10	e,h	1,6	Anatum	Full	3,10	e,h	1,6	Anatum	Full	E1	e;h	1;6	Anatum	Full	438062	27	4785725	114.806	8380	64	v0.2.9.9
SRR10859109	2015-SEQ-1783	CFIAFB20130210	OLC2537	SAMN13334294	Salmonella	enterica	enterica	Hadar	8	z10	e,n,x	Hadar	Full	8	z10	e,n,x	Hadar	Full	C2-C3	z10	e;n;x	Hadar	Full	225050	49	4667505	29.3869	3764	33	v0.2.9.9
SRR10859098	2015-SEQ-1784	CFIAFB20140107	OLC2538	SAMN13334466	Salmonella	enterica	enterica	Hadar	8	z10	e,n,x	Hadar	Full	8	z10	e,n,x	Hadar	Full	C2-C3	z10	e;n;x	Hadar	Full	436519	36	4666959	47.5896	3764	33	v0.2.9.9
SRR10859087	2015-SEQ-1785	CFIAFB20140128	OLC2539	SAMN13687207	Salmonella	enterica	enterica	Hadar	8	z10	e,n,x	Hadar	Full	8	z10	e,n,x	Hadar	Full	C2-C3	z10	e;n;x	Hadar	Full	129460	81	4668197	33.3467	39433	33	v0.2.9.9
SRR10859076	2017-MER-0157	CFIAFB20130220	OLC2540	SAMN13334304	Salmonella	enterica	enterica	Heidelberg	4	r	1,2	Heidelberg	Full	4	r	1,2	Heidelberg	Full	B	r	1;2	Heidelberg	Full	439469	31	4797700	96.6697	1428	15	v0.2.9.9
SRR10859065	2017-MER-0158	CFIAFB20130213	OLC2541	SAMN13334297	Salmonella	enterica	enterica	Heidelberg	4	r	1,2	Heidelberg	Full	4	r	1,2	Heidelberg	Full	B	r	1;2	Heidelberg	Full	298538	45	5006388	147.196	1428	15	v0.2.9.9
SRR10859054	2015-SEQ-1788	CFIAFB20140120	OLC2542	SAMN13334477	Salmonella	enterica	enterica	Heidelberg	4	r	1,2	Heidelberg	Full	4	r	1,2	Heidelberg	Full	B	r	1;2	Heidelberg	Full	381360	35	4858510	107.014	1428	15	v0.2.9.9
SRR10859043	2015-SEQ-1789	CFIAFB20140174	OLC2543	SAMN13334530	Salmonella	enterica	enterica	I:4,5,12:I:-	4	i	-	I 4,[5],12:i:-	Full	4	i	-	I 4,[5],12:i:-	Full	B	i	-	I 4;[5];12:i:-	Full	265843	49	5041972	122.081	1367	19	v0.2.9.9
SRR10859141	2015-SEQ-1790	CFIAFB20130209	OLC2544	SAMN13334293	Salmonella	enterica	enterica	I:4,5,12:I:-	4	i	-	I 4,[5],12:i:-	Full	4	i	-	I 4,[5],12:i:-	Full	B	i	-	I 4;[5];12:i:-	Full	461462	43	4974775	56.0405	1367	19	v0.2.9.9
SRR10859130	2015-SEQ-1791	CFIAFB20140147	OLC2545	SAMN13334503	Salmonella	enterica	enterica	Infantis	7	r	1,5	Infantis	Full	7	r	1,5	Infantis	Full	C1	r	1;5	Infantis	Full	214248	33	4783774	46.1609	3675	32	v0.2.9.9
SRR10859128	2015-SEQ-1792	CFIAFB20130181	OLC2546	SAMN13334266	Salmonella	enterica	enterica	Infantis	7	r	1,5	Infantis	Full	7	r	1,5	Infantis	Full	C1	r	1;5	Infantis	Full	244368	37	4783031	49.4673	3675	32	v0.2.9.9
SRR10859127	2017-MER-0159	CFIAFB20140139	OLC2547	SAMN13334495	Salmonella	enterica	enterica	Infantis	7	r	1,5	Infantis	Full	7	r	1,5	Infantis	Full	C1	r	1;5	Infantis	Full	333002	41	4832020	130.78	3675	32	v0.2.9.9
SRR10859126	2015-SEQ-1794	CFIAFB20140176	OLC2548	SAMN13334532	Salmonella	enterica	enterica	Ohio	7	b	l,w	Ohio	Full	7	b	l,w	Ohio	Full	C1	b	l;w	Ohio	Full	186182	59	4851483	30.1114	8301	329	v0.2.9.9
SRR10859125	2017-MER-0160	CFIAFB20140156	OLC2549	SAMN13334512	Salmonella	enterica	enterica	Agona	4	f,g,s	-	Agona	Full	4	f,g,s	-	Agona	Full	B	f;g;s	-	Agona	Full	358342	51	4782747	173.006	1423	13	v0.2.9.9
SRR10859124	2015-SEQ-1796	CFIAFB20130241	OLC2550	SAMN13334324	Salmonella	enterica	enterica	Cubana	13	z29	-	Cubana	Full	13	z29	-	Cubana	Full	G	z29	-	Cubana	Full	617935	25	4903775	83.0197	3721	286	v0.2.9.9
SRR10859123	2017-MER-0161	CFIAFB20140161	OLC2551	SAMN13334517	Salmonella	enterica	enterica	Cubana	13	z29	-	Cubana	Full	13	z29	-	Cubana	Full	G	z29	-	Cubana	Full	469410	32	4837391	149.523	3721	286	v0.2.9.9
SRR10859122	2015-SEQ-1801	CFIAFB20140162	OLC2552	SAMN13334518	Salmonella	enterica	enterica	Heidelberg	4	r	1,2	Heidelberg	Full	4	r	1,2	Heidelberg	Full	B	r	1;2	Heidelberg	Full	694350	28	4755578	78.5869	1428	15	v0.2.9.9
SRR10859121	2015-SEQ-1802	CFIAFB20140119	OLC2553	SAMN13334476	Salmonella	enterica	enterica	Heidelberg	4	r	1,2	Heidelberg	Full	4	r	1,2	Heidelberg	Full	B	r	1;2	Heidelberg	Full	298538	27	4746413	46.3317	1428	15	v0.2.9.9
SRR10859119	2015-SEQ-1803	CFIAFB20130197	OLC2554	SAMN13334282	Salmonella	enterica	enterica	Heidelberg	4	r	1,2	Heidelberg	Full	4	r	1,2	Heidelberg	Full	B	r	1;2	Heidelberg	Full	692833	23	4710209	43.7234	1428	15	v0.2.9.9
SRR10859118	2015-SEQ-1804	CFIAFB20140179	OLC2555	SAMN13334535	Salmonella	enterica	enterica	I:4,5,12:I:-	4	i	-	I 4,[5],12:i:-	Full	4	i	-	I 4,[5],12:i:-	Full	B	i	-	I 4;[5];12:i:-	Full	461462	38	4939621	68.6855	1367	19	v0.2.9.9
SRR10859117	2015-SEQ-1805	CFIAFB20130212	OLC2556	SAMN13334296	Salmonella	enterica	enterica	I:4,5,12:I:-	4	i	1,2	Typhimurium	Incongruent	4	i	1,2	Typhimurium	Incongruent	B	i	1;2	Typhimurium	Incongruent	185878	57	4776942	55.02	1344	19	v0.2.9.9
SRR10859116	2015-SEQ-1806	CFIAFB20130196	OLC2557	SAMN13334281	Salmonella	enterica	enterica	Infantis	7	r	1,5	Infantis	Full	7	r	1,5	Infantis	Full	C1	r	1;5	Infantis	Full	193302	49	4636541	32.6189	3675	7830	v0.2.9.9
SRR10859115	2015-SEQ-1807	CFIAFB20130216	OLC2558	SAMN13334300	Salmonella	enterica	enterica	Infantis	7	r	1,5	Infantis	Full	7	r	1,5	Infantis	Full	C1	r	1;5	Infantis	Full	368087	26	4664299	60.6691	3675	32	v0.2.9.9
SRR10859114	2015-SEQ-1808	CFIAFB20140129	OLC2559	SAMN13334485	Salmonella	enterica	enterica	Infantis	7	r	1,5	Infantis	Full	7	r	1,5	Infantis	Full	C1	r	1;5	Infantis	Full	244350	34	4716577	50.9058	8058	32	v0.2.9.9
SRR10859113	2015-SEQ-1809	CFIAFB20140153	OLC2560	SAMN13334509	Salmonella	enterica	enterica	Ohio	7	b	l,w	Ohio	Full	7	b	l,w	Ohio	Full	C1	b	l;w	Ohio	Full	191558	48	4684943	28.9478	8301	329	v0.2.9.9
SRR10859112	2015-SEQ-1810	CFIAFB20140170	OLC2561	SAMN13334526	Salmonella	enterica	enterica	Ohio	7	b	l,w	Ohio	Full	7	b	l,w	Ohio	Full	C1	b	l;w	Ohio	Full	238758	52	4752053	61.4333	8301	329	v0.2.9.9
SRR10859111	2017-MER-0278	CFIAFB20140142	OLC2562	SAMN13334498	Salmonella	enterica	enterica	Braenderup	7	e,h	e,n,z15	Braenderup	Full	7	e,h	e,n,z15	Braenderup	Full	C1	e;h	e;n;z15	Braenderup	Full	414775	43	4795755	58.5306	3713	22	v0.2.9.9
SRR10859110	2017-MER-0279	CFIAFB20140143	OLC2563	SAMN13334499	Salmonella	enterica	enterica	Braenderup	7	e,h	e,n,z15	Braenderup	Full	7	e,h	e,n,z15	Braenderup	Full	C1	e;h	e;n;z15	Braenderup	Full	417161	39	4796599	74.417	3713	22	v0.2.9.9
SRR10859108	2015-SEQ-1813	CFIAFB20140187	OLC2564	SAMN13334543	Salmonella	enterica	enterica	Heidelberg	4	r	1,2	Heidelberg	Full	4	r	1,2	Heidelberg	Full	B	r	1;2	Heidelberg	Full	298538	46	4827496	51.2862	1428	15	v0.2.9.9
SRR10859107	2015-SEQ-1815	CFIAFB20140184	OLC2565	SAMN13334540	Salmonella	enterica	enterica	Heidelberg	4	r	1,2	Heidelberg	Full	4	r	1,2	Heidelberg	Full	B	r	1;2	Heidelberg	Full	381291	43	4825738	56.9103	1428	15	v0.2.9.9
SRR10859106	2015-SEQ-1816	CFIAFB20140149	OLC2566	SAMN13334505	Salmonella	enterica	enterica	Heidelberg	4	r	1,2	Heidelberg	Full	4	r	1,2	Heidelberg	Full	B	r	1;2	Heidelberg	Full	298373	40	4798040	86.5949	1428	15	v0.2.9.9
SRR10859105	2015-SEQ-1817	CFIAFB20140137	OLC2567	SAMN13334493	Salmonella	enterica	enterica	Heidelberg	4	r	1,2	Heidelberg	Full	4	r	1,2	Heidelberg	Full	B	r	1;2	Heidelberg	Full	118354	105	4806727	30.0767	1428	15	v0.2.9.9
SRR10859104	2015-SEQ-1818	CFIAFB20130203	OLC2568	SAMN13334287	Salmonella	enterica	enterica	Heidelberg	4	r	1,2	Heidelberg	Full	4	r	1,2	Heidelberg	Full	B	r	1;2	Heidelberg	Full	58586	217	4832296	29.1065	1428	15	v0.2.9.9
SRR10859103	2015-SEQ-1819	CFIAFB20130211	OLC2569	SAMN13334295	Salmonella	enterica	enterica	Heidelberg	4	r	1,2	Heidelberg	Full	4	r	1,2	Heidelberg	Full	B	r	1;2	Heidelberg	Full	298538	40	4854441	71.1764	1428	15	v0.2.9.9
SRR10859102	2015-SEQ-1821	CFIAFB20130188	OLC2570	SAMN13334273	Salmonella	enterica	enterica	Heidelberg	4	r	1,2	Heidelberg	Full	4	r	1,2	Heidelberg	Full	B	r	1;2	Heidelberg	Full	381333	35	4754456	72.117	1428	15	v0.2.9.9
SRR10859101	2015-SEQ-1822	CFIAFB20140158	OLC2571	SAMN13334514	Salmonella	enterica	enterica	I:8,20:-:-	8	i	z6	Kentucky	Incongruent	8	i	z6	Kentucky	Incongruent	C2-C3	i	z6	Kentucky	Incongruent	421845	57	4902578	115.752	7908	2132	v0.2.9.9
SRR10859100	2015-SEQ-1823	CFIAFB20140185	OLC2572	SAMN13334541	Salmonella	enterica	enterica	I:8,20:-:Z6	8	i	z6	Kentucky	Incongruent	8	i	z6	Kentucky	Incongruent	C2-C3	i	z6	Kentucky	Incongruent	308437	71	4997665	77.6138	7908	152	v0.2.9.9
SRR10859099	2015-SEQ-1825	CFIAFB20130190	OLC2573	SAMN13334275	Salmonella	enterica	enterica	I:Rough-O:I:Z6	8	i	z6	Kentucky	Incongruent	8	i	z6	Kentucky	Incongruent	C2-C3	i	z6	Kentucky	Incongruent	251668	53	4906506	71.7792	8354	152	v0.2.9.9
SRR10859097	2015-SEQ-1826	CFIAFB20130244	OLC2574	SAMN13334327	Salmonella	enterica	enterica	I:Rough-O:Z10:E,N,X	8	z10	e,n,x	Hadar	Incongruent	8	z10	e,n,x	Hadar	Incongruent	C2-C3	z10	e;n;x	Hadar	Incongruent	354370	39	4667289	85.1046	3764	33	v0.2.9.9
SRR10859096	2015-SEQ-1827	CFIAFB20140157	OLC2575	SAMN13334513	Salmonella	enterica	enterica	Kiambu	4	z	1,5	Kiambu	Full	4	z	1,5	Kiambu	Full	B	z	1;5	Kiambu	Full	240894	43	4646197	37.6257	3861	309	v0.2.9.9
SRR10859095	2015-SEQ-1828	CFIAFB20140164	OLC2576	SAMN13334520	Salmonella	enterica	enterica	Kiambu	4	z	1,5	Kiambu	Full	4	z	1,5	Kiambu	Full	B	z	1;5	Kiambu	Full	364325	47	4648939	75.6795	3861	309	v0.2.9.9
SRR10859094	2015-SEQ-1829	CFIAFB20130183	OLC2577	SAMN13334268	Salmonella	enterica	enterica	Kiambu	4	z	1,5	Kiambu	Full	4	z	1,5	Kiambu	Full	B	z	1;5	Kiambu	Full	364325	36	4572997	121.71	3861	309	v0.2.9.9
SRR10859093	2015-SEQ-1830	CFIAFB20130186	OLC2578	SAMN13334271	Salmonella	enterica	enterica	Heidelberg	4	r	1,2	Heidelberg	Full	4	r	1,2	Heidelberg	Full	B	r	1;2	Heidelberg	Full	235362	57	4769314	37.4405	1428	15	v0.2.9.9
SRR10859092	2015-SEQ-1831	CFIAFB20130236	OLC2579	SAMN13334319	Salmonella	enterica	enterica	Heidelberg	4	r	1,2	Heidelberg	Full	4	r	1,2	Heidelberg	Full	B	r	1;2	Heidelberg	Full	381280	36	4752610	75.3048	1428	15	v0.2.9.9
SRR10859091	2015-SEQ-1832	CFIAFB20130242	OLC2580	SAMN13334325	Salmonella	enterica	enterica	Heidelberg	4	r	1,2	Heidelberg	Full	4	r	1,2	Heidelberg	Full	B	r	1;2	Heidelberg	Full	248483	39	4746406	45.6831	1428	15	v0.2.9.9
SRR10859090	2015-SEQ-1833	CFIAFB20140126	OLC2581	SAMN13334483	Salmonella	enterica	enterica	Heidelberg	4	r	1,2	Heidelberg	Full	4	r	1,2	Heidelberg	Full	B	r	1;2	Heidelberg	Full	723130	38	4817561	83.4078	1428	15	v0.2.9.9
SRR10859089	2015-SEQ-1834	CFIAFB20140135	OLC2582	SAMN13334491	Salmonella	enterica	enterica	I:Rough-O:R:1,5	-	r	1,5	-:r:1,5	Incongruent	-	r	1,5	-:r:1,5	Incongruent	C1	r	1;5	Infantis	Incongruent	322039	34	4700988	91.2962	8058	32	v0.2.9.9
SRR10859088	2015-SEQ-1835	CFIAFB20130225	OLC2583	SAMN13334308	Salmonella	enterica	enterica	Kiambu	4	z	1,5	Kiambu	Full	4	z	1,5	Kiambu	Full	B	z	1;5	Kiambu	Full	366903	30	4483757	67.5306	3861	7294	v0.2.9.9
SRR10859086	2015-SEQ-1836	CFIAFB20140152	OLC2584	SAMN13334508	Salmonella	enterica	enterica	Kiambu	4	z	1,5	Kiambu	Full	4	z	1,5	Kiambu	Full	B	z	1;5	Kiambu	Full	364324	30	4540979	54.5178	3861	309	v0.2.9.9
SRR10859085	2015-SEQ-1837	CFIAFB20130189	OLC2585	SAMN13334274	Salmonella	enterica	enterica	Litchfield	8	l,v	1,2	Litchfield	Full	8	l,v	1,2	Litchfield	Full	C2-C3	l;v	1;2	Litchfield	Full	208137	47	4621339	36.6392	7970	214	v0.2.9.9
SRR10859084	2015-SEQ-1838	CFIAFB20130204	OLC2586	SAMN13334288	Salmonella	enterica	enterica	Litchfield	8	l,v	1,2	Litchfield	Full	8	l,v	1,2	Litchfield	Full	C2-C3	l;v	1;2	Litchfield	Full	265409	43	4716923	51.0223	7970	214	v0.2.9.9
SRR10859083	2016-SEQ-0017	CFIAFB20140124	OLC2587	SAMN13334481	Salmonella	enterica	enterica	Johannesburg	40	b	e,n,x	Johannesburg	Full	40	b	e,n,x	Johannesburg	Full	R	b	e;n;x	Johannesburg	Full	260019	61	4954454	115.865	35124	471	v0.2.9.9
SRR10859082	2016-SEQ-0018	CFIAFB20140146	OLC2588	SAMN13334502	Salmonella	enterica	enterica	Kentucky	8	i	z6	Kentucky	Full	8	i	z6	Kentucky	Full	C2-C3	i	z6	Kentucky	Full	391879	69	5004455	138.209	7908	152	v0.2.9.9
SRR10859081	2016-SEQ-0021	CFIAFB20130208	OLC2589	SAMN13334292	Salmonella	enterica	enterica	Kentucky	8	i	z6	Kentucky	Full	8	i	z6	Kentucky	Full	C2-C3	i	z6	Kentucky	Full	205107	57	4860392	36.061	7908	152	v0.2.9.9
SRR10859080	2016-SEQ-0022	CFIAFB20130218	OLC2590	SAMN13334302	Salmonella	enterica	enterica	Kentucky	8	i	z6	Kentucky	Full	8	i	z6	Kentucky	Full	C2-C3	i	z6	Kentucky	Full	377440	43	4909151	73.4405	7908	2132	v0.2.9.9
SRR10859079	2016-SEQ-0023	CFIAFB20140121	OLC2591	SAMN13334478	Salmonella	enterica	enterica	Molade	8	z10	z6	Molade or Wippra*	Inconclusive	8	z10	z6	Molade or Wippra*	Inconclusive	C2-C3	z10	z6	Molade	Full	472154	30	4874170	92.5606	35120	544	v0.2.9.9
SRR10859078	2016-SEQ-0024	CFIAFB20130226	OLC2592	SAMN13334309	Salmonella	enterica	enterica	Muenchen	8	d	1,2	Muenchen	Full	8	d	1,2	Muenchen	Full	C2-C3	d	1;2	Muenchen	Full	561932	35	4805946	75.1957	8253	83	v0.2.9.9
SRR10859077	2016-SEQ-0026	CFIAFB20130187	OLC2593	SAMN13334272	Salmonella	enterica	enterica	Othmarschen	7	m,t	-	Oranienburg	Inconclusive	7	m,t	-	Oranienburg	Inconclusive	C1	g;m;t	-	Haelsingborg|Moers|Oranienburg|Othmarschen*	Inconclusive	173608	64	5033041	85.7922	26753	1044	v0.2.9.9
SRR10859075	2016-SEQ-0027	CFIAFB20140148	OLC2594	SAMN13334504	Salmonella	enterica	enterica	Saintpaul	4	e,h	1,2	Saintpaul	Full	4	e,h	1,2	Saintpaul	Full	B	e;h	1;2	Saintpaul	Full	751377	33	4891538	106.989	8075	50	v0.2.9.9
SRR10859074	2016-SEQ-0029	CFIAFB20140173	OLC2595	SAMN13334529	Salmonella	enterica	enterica	Schwarzengrund	4	d	1,7	Schwarzengrund	Full	4	d	1,7	Schwarzengrund	Full	B	d	1;7	Schwarzengrund	Full	608796	34	4897609	61.496	8018	96	v0.2.9.9
SRR10859073	2016-SEQ-0030	CFIAFB20140154	OLC2596	SAMN13334510	Salmonella	enterica	enterica	Thompson	7	k	1,5	Thompson	Full	7	k	1,5	Thompson	Full	C1	k	1;5	Thompson	Full	396662	34	4847658	54.1242	35125	26	v0.2.9.9
SRR10859072	2016-SEQ-0031	CFIAFB20130202	OLC2597	SAMN13334286	Salmonella	enterica	enterica	Thompson	7	k	1,5	Thompson	Full	7	k	1,5	Thompson	Full	C1	k	1;5	Thompson	Full	228154	57	4840477	166.866	35125	26	v0.2.9.9
SRR10859071	2016-SEQ-0032	CFIAFB20130184	OLC2598	SAMN13334269	Salmonella	enterica	enterica	Kentucky	8	i	z6	Kentucky	Full	8	i	z6	Kentucky	Full	C2-C3	i	z6	Kentucky	Full	241815	44	4763866	38.9942	7908	152	v0.2.9.9
SRR10859070	2016-SEQ-0033	CFIAFB20130192	OLC2599	SAMN13334277	Salmonella	enterica	enterica	Kentucky	8	i	z6	Kentucky	Full	8	i	z6	Kentucky	Full	C2-C3	i	z6	Kentucky	Full	148735	78	4757560	43.1601	7908	152	v0.2.9.9
SRR10859069	2016-SEQ-0034	CFIAFB20130195	OLC2600	SAMN13334280	Salmonella	enterica	enterica	Kentucky	8	i	z6	Kentucky	Full	8	i	z6	Kentucky	Full	C2-C3	i	z6	Kentucky	Full	142671	84	4758345	38.555	7908	152	v0.2.9.9
SRR10859068	2017-MER-0305	CFIAFB20130215	OLC2601	SAMN13334299	Salmonella	enterica	enterica	Kentucky	8	i	z6	Kentucky	Full	8	i	z6	Kentucky	Full	C2-C3	i	z6	Kentucky	Full	392153	39	4879892	98.9338	7908	152	v0.2.9.9
SRR10859067	2016-SEQ-0036	CFIAFB20130239	OLC2602	SAMN13334322	Salmonella	enterica	enterica	Mbandaka	7	z10	e,n,z15	Mbandaka	Full	7	z10	e,n,z15	Mbandaka	Full	C1	z10	e;n;z15	Mbandaka	Full	359689	43	4811931	43.9287	3668	413	v0.2.9.9
SRR10859066	2016-SEQ-0038	CFIAFB20130237	OLC2603	SAMN13334320	Salmonella	enterica	enterica	Mbandaka Var.14+	7	z10	e,n,z15	Mbandaka	Full	7	z10	e,n,z15	Mbandaka	Full	C1	z10	e;n;z15	Mbandaka	Full	741417	29	4682240	76.56	3668	413	v0.2.9.9
SRR10859064	2016-SEQ-0061	CFIAFB20140122	OLC2604	SAMN13334479	Salmonella	enterica	enterica	Typhimurium	4	i	1,2	Typhimurium	Full	4	i	1,2	Typhimurium	Full	B	i	1;2	Typhimurium	Full	213666	61	5035821	34.2439	3484	19	v0.2.9.9
SRR10859063	2016-SEQ-0062	CFIAFB20130185	OLC2605	SAMN13334270	Salmonella	enterica	enterica	Typhimurium	4	i	1,2	Typhimurium	Full	4	i	1,2	Typhimurium	Full	B	i	1;2	Typhimurium	Full	332874	41	4943089	91.7317	1369	19	v0.2.9.9
SRR10859062	2016-SEQ-0064	CFIAFB20130222	OLC2606	SAMN13687208	Salmonella	enterica	enterica	Typhimurium Var. Copenhagen	4	i	1,2	Typhimurium	Full	4	i	1,2	Typhimurium	Full	B	i	1;2	Typhimurium	Full	268531	52	5047567	52.5064	1369	19	v0.2.9.9
SRR10859061	2016-SEQ-0065	CFIAFB20130228	OLC2607	SAMN13334311	Salmonella	enterica	enterica	Typhimurium Var. Copenhagen	4	i	1,2	Typhimurium	Full	4	i	1,2	Typhimurium	Full	B	i	1;2	Typhimurium	Full	282726	45	4943839	57.8698	1369	19	v0.2.9.9
SRR10859060	2016-SEQ-0066	CFIAFB20140117	OLC2608	SAMN13334474	Salmonella	enterica	enterica	Typhimurium Var. Copenhagen	4	i	1,2	Typhimurium	Full	4	i	1,2	Typhimurium	Full	B	i	1;2	Typhimurium	Full	225554	49	4926813	87.7391	3484	19	v0.2.9.9
SRR10859059	2016-SEQ-0067	CFIAFB20140130	OLC2609	SAMN13334486	Salmonella	enterica	enterica	Typhimurium Var. Copenhagen	4	i	1,2	Typhimurium	Full	4	i	1,2	Typhimurium	Full	B	i	1;2	Typhimurium	Full	283074	48	5048129	47.2507	1369	19	v0.2.9.9
SRR10859058	2016-SEQ-0068	CFIAFB20140183	OLC2610	SAMN13334539	Salmonella	enterica	enterica	Typhimurium Var. Copenhagen	4	i	1,2	Typhimurium	Full	4	i	1,2	Typhimurium	Full	B	i	1;2	Typhimurium	Full	306495	55	5007214	38.5553	8342	19	v0.2.9.9
SRR10859057	2016-SEQ-0070	CFIAFB20140171	OLC2611	SAMN13334527	Salmonella	enterica	enterica	Orion Var.15+	3,10	y	1,5	Orion	Full	3,10	y	1,5	Orion	Full	E1	y	1;5	Orion	Full	351602	40	4662018	50.0458	8019	639	v0.2.9.9
SRR10859056	2016-SEQ-0071	CFIAFB20140169	OLC2612	SAMN13334525	Salmonella	enterica	enterica	Othmarschen	7	m,t	-	Oranienburg	Inconclusive	7	m,t	-	Oranienburg	Inconclusive	C1	g;m;t	-	Haelsingborg|Moers|Oranienburg|Othmarschen*	Inconclusive	263997	38	4928467	41.207	26753	1044	v0.2.9.9
SRR10859055	2016-SEQ-0072	CFIAFB20140113	OLC2613	SAMN13334471	Salmonella	enterica	enterica	Othmarschen	7	m,t	-	Oranienburg	Inconclusive	7	m,t	-	Oranienburg	Inconclusive	C1	g;m;t	-	Haelsingborg|Moers|Oranienburg|Othmarschen*	Inconclusive	167615	50	4921543	33.7079	26753	1044	v0.2.9.9
SRR10859053	2016-SEQ-0082	CFIAFB20140175	OLC2614	SAMN13334531	Salmonella	enterica	enterica	Rubislaw	11	r	e,n,x	Rubislaw	Full	11	r	e,n,x	Rubislaw	Full	F	r	e;n;x	Rubislaw	Full	298215	34	4595368	52.1383	8336	94	v0.2.9.9
SRR10859052	2016-SEQ-0083	CFIAFB20130214	OLC2615	SAMN13334298	Salmonella	enterica	enterica	Schwarzengrund	4	d	1,7	Schwarzengrund	Full	4	d	1,7	Schwarzengrund	Full	B	d	1;7	Schwarzengrund	Full	452638	27	4639959	99.4289	8018	96	v0.2.9.9
SRR10859051	2016-SEQ-0097	CFIAFB20130198	OLC2616	SAMN13334283	Salmonella	enterica	enterica	I:Rough-O:G,S,T:-	1,3,19	g,s,t	-	Senftenberg	Incongruent	1,3,19	g,s,t	-	Senftenberg	Incongruent	E4	g;[s];t	-	Senftenberg	Incongruent	255238	46	4857684	41.6629	7973	14	v0.2.9.9
SRR10859050	2016-SEQ-0098	CFIAFB20130234	OLC2617	SAMN13334317	Salmonella	enterica	enterica	Putten	13	d	l,w	Putten	Full	13	d	l,w	Putten	Full	G	d	l;w	Putten	Full	481261	31	4681944	61.4514	27538	1656	v0.2.9.9
SRR10859049	2016-SEQ-0099	CFIAFB20130230	OLC2618	SAMN13334313	Salmonella	enterica	enterica	Worthington	13	z	l,w	Worthington	Full	13	z	l,w	Worthington	Full	G	z	l;w	Worthington	Full	169161	57	4864838	52.2677	96890	592	v0.2.9.9
SRR10859048	2016-SEQ-0100	CFIAFB20140150	OLC2619	SAMN13334506	Salmonella	enterica	enterica	Enteritidis	9	g,m	-	Enteritidis	Full	9	g,m	-	Enteritidis	Full	D1	g;m	-	Enteritidis	Full	438768	33	4740569	77.0175	1425	11	v0.2.9.9
SRR10859047	2016-SEQ-0102	CFIAFB20140118	OLC2620	SAMN13334475	Salmonella	enterica	enterica	Hadar	8	z10	e,n,x	Hadar	Full	8	z10	e,n,x	Hadar	Full	C2-C3	z10	e;n;x	Hadar	Full	346630	39	4648676	132.183	3764	33	v0.2.9.9
SRR10859046	2016-SEQ-0104	CFIAFB20140155	OLC2621	SAMN13334511	Salmonella	enterica	enterica	I:8,20:I:-	8	i	z6	Kentucky	Incongruent	8	i	z6	Kentucky	Incongruent	C2-C3	i	z6	Kentucky	Incongruent	190051	61	4909030	93.4595	7908	152	v0.2.9.9
SRR10859045	2016-SEQ-0105	CFIAFB20130179	OLC2622	SAMN13334264	Salmonella	enterica	enterica	Kentucky	8	i	z6	Kentucky	Full	8	i	z6	Kentucky	Full	C2-C3	i	z6	Kentucky	Full	406670	77	4999654	122.029	7908	152	v0.2.9.9
SRR10859044	2016-SEQ-0106	CFIAFB20130182	OLC2623	SAMN13334267	Salmonella	enterica	enterica	Kentucky	8	i	z6	Kentucky	Full	8	i	z6	Kentucky	Full	C2-C3	i	z6	Kentucky	Full	71644	163	4994808	109.618	8354	152	v0.2.9.9
SRR10859042	2016-SEQ-0107	CFIAFB20140165	OLC2624	SAMN13334521	Salmonella	enterica	enterica	Mbandaka Var.14+	7	z10	e,n,z15	Mbandaka	Full	7	z10	e,n,z15	Mbandaka	Full	C1	z10	e;n;z15	Mbandaka	Full	718900	24	4682256	96.0828	3668	413	v0.2.9.9
SRR10859041	2016-SEQ-0108	CFIAFB20140172	OLC2625	SAMN13334528	Salmonella	enterica	enterica	Montevideo	7	g,m,s	-	Montevideo	Full	7	g,m,s	-	Montevideo	Full	C1	g;m;[p];s	-	Montevideo	Full	184180	58	4650669	107.478	1405	316	v0.2.9.9
SRR10859040	2016-SEQ-0109	CFIAFB20140114	OLC2626	SAMN13334472	Salmonella	enterica	enterica	Muenchen	8	d	1,2	Muenchen	Full	8	d	1,2	Muenchen	Full	C2-C3	d	1;2	Muenchen	Full	190929	64	4797704	211.186	8253	83	v0.2.9.9
SRR10859039	2016-SEQ-0110	CFIAFB20130217	OLC2627	SAMN13334301	Salmonella	enterica	enterica	Schwarzengrund	4	d	1,7	Schwarzengrund	Full	4	d	1,7	Schwarzengrund	Full	B	d	1;7	Schwarzengrund	Full	106980	92	4646459	111.366	1430	96	v0.2.9.9
SRR10859038	2016-SEQ-0111	CFIAFB20130194	OLC2628	SAMN13334279	Salmonella	enterica	enterica	Schwarzengrund	4	d	1,7	Schwarzengrund	Full	4	d	1,7	Schwarzengrund	Full	B	d	1;7	Schwarzengrund	Full	138772	67	4635315	139.848	8018	96	v0.2.9.9
SRR10859037	2016-SEQ-0112	CFIAFB20140180	OLC2629	SAMN13334536	Salmonella	enterica	enterica	Schwarzengrund	4	d	1,7	Schwarzengrund	Full	4	d	1,7	Schwarzengrund	Full	B	d	1;7	Schwarzengrund	Full	256289	64	4946461	108.79	8018	96	v0.2.9.9
SRR10859036	2016-SEQ-0113	CFIAFB20130206	OLC2630	SAMN13334290	Salmonella	enterica	enterica	Senftenberg	1,3,19	g,s,t	-	Senftenberg	Full	1,3,19	g,s,t	-	Senftenberg	Full	E4	g;[s];t	-	Senftenberg	Full	147502	79	4833193	110.968	7973	14	v0.2.9.9
SRR10859035	2016-SEQ-0114	CFIAFB20140136	OLC2631	SAMN13334492	Salmonella	enterica	enterica	Tennessee	7	z29	-	Tennessee	Full	7	z29	-	Tennessee	Full	C1	z29	-	Tennessee	Full	252206	61	4811819	168.695	1323	319	v0.2.9.9
SRR10859034	2016-SEQ-0115	CFIAFB20130193	OLC2632	SAMN13334278	Salmonella	enterica	enterica	Thompson	7	k	1,5	Thompson	Full	7	k	1,5	Thompson	Full	C1	k	1;5	Thompson	Full	380604	32	4665224	118.268	3704	26	v0.2.9.9
SRR10859033	2016-SEQ-0117	CFIAFB20130229	OLC2633	SAMN13334312	Salmonella	enterica	enterica	Widemarsh	35	z29	-	Widemarsh	Full	35	z29	-	Widemarsh	Full	O	z29	-	Widemarsh	Full	206534	62	4874174	122.18	40433	3335	v0.2.9.9
SRR10859140	2016-SEQ-0121	CFIAFB20130201	OLC2634	SAMN13334285	Salmonella	enterica	enterica	Thompson	7	k	1,5	Thompson	Full	7	k	1,5	Thompson	Full	C1	k	1;5	Thompson	Full	364122	32	4713389	68.2169	39403	26	v0.2.9.6
SRR10859139	2016-SEQ-0122	CFIAFB20130240	OLC2635	SAMN13334323	Salmonella	enterica	enterica	Typhimurium	4	i	1,2	Typhimurium	Full	4	i	1,2	Typhimurium	Full	B	i	1;2	Typhimurium	Full	204279	91	4913276	121.188	3484	19	v0.2.9.6
SRR10859138	2016-SEQ-0123	CFIAFB20140112	OLC2636	SAMN13334470	Salmonella	enterica	enterica	Typhimurium	4	i	1,2	Typhimurium	Full	4	i	1,2	Typhimurium	Full	B	i	1;2	Typhimurium	Full	204279	91	4911853	78.6589	3484	19	v0.2.9.6
SRR10859137	2016-SEQ-0124	CFIAFB20140177	OLC2637	SAMN13334533	Salmonella	enterica	enterica	Typhimurium	4	i	1,2	Typhimurium	Full	4	i	1,2	Typhimurium	Full	B	i	1;2	Typhimurium	Full	272073	45	4861933	74.049	3484	19	v0.2.9.6
SRR10859136	2016-SEQ-0125	CFIAFB20130249	OLC2638	SAMN13334332	Salmonella	enterica	enterica	Typhimurium	4	i	1,2	Typhimurium	Full	4	i	1,2	Typhimurium	Full	B	i	1;2	Typhimurium	Full	257473	48	4953358	106.489	3484	19	v0.2.9.6
SRR10859135	2017-MER-0274	CFIAFB20140110	OLC2639	SAMN13334469	Salmonella	enterica	enterica	Typhimurium	4	i	1,2	Typhimurium	Full	4	i	1,2	Typhimurium	Full	B	i	1;2	Typhimurium	Full	204394	83	4943123	129.273	3484	19	v0.2.9.9
SRR10859134	2016-SEQ-0127	CFIAFB20140109	OLC2640	SAMN13334468	Salmonella	enterica	enterica	I:19:-:-	1,3,19	g,s,t	-	Senftenberg	Incongruent	1,3,19	g,s,t	-	Senftenberg	Incongruent	E4	g;[s];t	-	Senftenberg	Incongruent	281689	42	4843689	94.3647	7973	14	v0.2.9.6
SRR10859133	2016-SEQ-0128	CFIAFB20140168	OLC2641	SAMN13334524	Salmonella	enterica	enterica	I:6,7:-:-	7	z10	e,n,z15	Mbandaka	Incongruent	7	z10	e,n,z15	Mbandaka	Incongruent	C1	z10	e;n;z15	Mbandaka	Incongruent	262406	30	4675031	52.8688	3668	413	v0.2.9.6
SRR10859132	2016-SEQ-0363	CFIAFB20140144	OLC2642	SAMN13334500	Salmonella	enterica	enterica	Enteritidis	9	g,m	-	Enteritidis	Full	9	g,m	-	Enteritidis	Full	D1	g;m	-	Enteritidis	Full	406452	34	4725319	90.7471	1425	4747	v0.2.9.6
SRR10859131	2016-SEQ-0364	CFIAFB20140160	OLC2643	SAMN13334516	Salmonella	enterica	enterica	Heidelberg	4	r	1,2	Heidelberg	Full	4	r	1,2	Heidelberg	Full	B	r	1;2	Heidelberg	Full	203434	58	5014321	140.435	1428	15	v0.2.9.6
SRR10859129	2016-SEQ-0365	CFIAFB20130200	OLC2644	SAMN13334284	Salmonella	enterica	enterica	Heidelberg	4	r	1,2	Heidelberg	Full	4	r	1,2	Heidelberg	Full	B	r	1;2	Heidelberg	Full	269450	53	4887582	129.53	1428	15	v0.2.9.6
Assembly metrics are for SKESA assemblies (see methods) SeqSero version 2.0 with k-mer method was used. (Micro-assembly method produced the same results for Raw-reads, data not shown) Abbreviations: CFIA, Canadian Food Inspection Agency; SISTR, Salmonella in silico typing resource;rMLST, ribosomal multilocus sequence type; MLST, multilocus sequence type; COWBAT, CFIA OLC Workflow for Bacterial As…

## Sheet: Table S2
SRA Accession	Seq ID	Strain ID	Serotype	Source	Aminoglycosides					Beta-lactams						Phenicols		Quinolones				Macrolides		Folate Pathway Inhibitors			Tetracyclines
										Penicillins		Cephalosporins			AMR Gene(s)			Fluoroquinolone	Phenotype (NAL)	AMR Gene(s)	SNP (gene gyrA)			Sulphonamide		AMR Gene(s)
					Phenotype (GEN)	Phenotype (KAN)	Phenotype (STR)	Agar Dilution (STR)	AMR Gene(s)	Phenotype (AMC)	Phenotype (AMP)	Phenotype (FOX)	Phenotype (TIO)	Phenotype (CRO)		Phenotype (CHL)	AMR Gene(s)	Phenotype (CIP)				Phenotype (AZM)	AMR Gene(s)	Phenotype (SOX)	Phenotype (SXT)		Phenotype (TCY)	AMR Gene(s)
SRR10859143	2015-SEQ-1779	OLC2534	Agona	Chicken	0.5	<= 8	<= 32	4	-	<= 1	<= 1	4	1	<= 0.25	-	8	-	<= 0.015	4	-	-	8	-	32	<= 0.12	-	> 32	tet(B)
SRR10859142	2015-SEQ-1780	OLC2535	Albany	Chicken	0.5	<= 8	<= 32	8	-	> 32	> 32	> 32	> 8	32	blaCMY-2	8	-	<= 0.015	2	-	-	8	-	<= 16	<= 0.12	-	<= 4	-
SRR10859120	2015-SEQ-1781	OLC2536	Anatum Var.15+	Chicken	0.5	<= 8	64	32	-	<= 1	<= 1	4	1	<= 0.25	-	8	-	<= 0.015	4	-	-	8	-	32	<= 0.12	-	<= 4	-
SRR10859109	2015-SEQ-1783	OLC2537	Hadar	Chicken	0.5	<= 8	> 64	64	strA,strB	<= 1	<= 1	2	1	<= 0.25	-	4	-	<= 0.015	2	-	-	2	-	32	<= 0.12	-	> 32	tet(A)
SRR10859098	2015-SEQ-1784	OLC2538	Hadar	Chicken	0.5	<= 8	64	64	strA,strB	<= 1	<= 1	2	1	<= 0.25	-	4	-	<= 0.015	2	-	-	4	-	32	<= 0.12	-	> 32	tet(A)
SRR10859087	2015-SEQ-1785	OLC2539	Hadar	Chicken	1	<= 8	<= 32	64	strA,strB	<= 1	<= 1	2	1	<= 0.25	-	4	-	<= 0.015	2	-	-	4	-	32	<= 0.12	-	> 32	tet(A)
SRR10859076	2017-MER-0157	OLC2540	Heidelberg	Chicken	0.5	> 64	<= 32	4	aph(3')-Ia	<= 1	<= 1	1	1	<= 0.25	-	8	-	<= 0.015	2	-	-	4	-	32	<= 0.12	-	<= 4	-
SRR10859065	2017-MER-0158	OLC2541	Heidelberg	Chicken	0.5	<= 8	> 64	64	aadA1-like,strA,strB	16	> 32	1	1	<= 0.25	blaTEM-1B	8	-	<= 0.015	4	-	-	4	-	> 256	> 4	sul1,dfrA15	<= 4	-
SRR10859054	2015-SEQ-1788	OLC2542	Heidelberg	Chicken	> 16	<= 8	64	64	aac(3)-VIa-like,aadA1	<= 1	<= 1	2	1	<= 0.25	-	8	-	<= 0.015	4	-	-	8	-	> 256	<= 0.12	sul1	<= 4	-
SRR10859043	2015-SEQ-1789	OLC2543	I:4,5,12:I:-	Chicken	0.5	<= 8	<= 32	4	-	> 32	> 32	> 32	> 8	32	blaCMY-2	4	-	<= 0.015	2	-	-	4	-	32	<= 0.12	-	<= 4	-
SRR10859141	2015-SEQ-1790	OLC2544	I:4,5,12:I:-	Chicken	0.5	<= 8	<= 32	4	-	> 32	> 32	32	> 8	16	blaCMY-2	8	-	<= 0.015	2	-	-	4	-	32	<= 0.12	-	<= 4	-
SRR10859130	2015-SEQ-1791	OLC2545	Infantis	Chicken	> 16	<= 8	> 64	64	aac(3)-VIa-like,aadA1,strA,strB	> 32	> 32	> 32	> 8	16	blaCMY-2	> 32	floR-like	<= 0.015	2	-	-	8	-	> 256	0.25	sul1,sul2	> 32	tet(A)-like
SRR10859128	2015-SEQ-1792	OLC2546	Infantis	Chicken	> 16	<= 8	> 64	64	aac(3)-VIa-like,aadA1,strA,strB	> 32	> 32	> 32	> 8	16	blaCMY-2	> 32	floR-like	<= 0.015	4	-	-	8	-	> 256	0.25	sul1,sul2	> 32	tet(A)-like
SRR10859127	2017-MER-0159	OLC2547	Infantis	Chicken	0.5	<= 8	<= 32	4	-	> 32	> 32	> 32	> 8	16	blaCMY-2	4	-	<= 0.015	2	-	-	4	-	<= 16	<= 0.12	-	<= 4	-
SRR10859126	2015-SEQ-1794	OLC2548	Ohio	Chicken	0.5	<= 8	<= 32	16	aadA1	<= 1	<= 1	4	1	<= 0.25	-	8	-	<= 0.015	2	-	-	8	-	> 256	> 4	sul1,dfrA15	<= 4	-
SRR10859125	2017-MER-0160	OLC2549	Agona	Chicken	0.5	<= 8	<= 32	4	-	<= 1	<= 1	4	1	<= 0.25	-	8	-	<= 0.015	2	-	-	8	-	32	<= 0.12	-	<= 4	-
SRR10859124	2015-SEQ-1796	OLC2550	Cubana	Chicken	0.5	<= 8	<= 32	<4	-	<= 1	<= 1	4	0.5	<= 0.25	-	8	-	<= 0.015	2	-	-	8	-	32	<= 0.12	-	<= 4	-
SRR10859123	2017-MER-0161	OLC2551	Cubana	Chicken	0.5	<= 8	<= 32	<4	-	<= 1	<= 1	4	1	<= 0.25	-	8	-	<= 0.015	2	-	-	4	-	32	<= 0.12	-	<= 4	-
SRR10859122	2015-SEQ-1801	OLC2552	Heidelberg	Chicken	0.5	<= 8	<= 32	4	-	<= 1	<= 1	1	1	<= 0.25	-	8	-	<= 0.015	4	-	-	8	-	32	<= 0.12	-	<= 4	-
SRR10859121	2015-SEQ-1802	OLC2553	Heidelberg	Chicken	0.5	<= 8	<= 32	8	-	<= 1	<= 1	2	0.5	<= 0.25	-	8	-	<= 0.015	4	-	-	4	-	32	<= 0.12	-	<= 4	-
SRR10859119	2015-SEQ-1803	OLC2554	Heidelberg	Chicken	0.5	<= 8	<= 32	8	-	<= 1	<= 1	1	0.5	<= 0.25	-	8	-	<= 0.015	4	-	-	4	-	32	<= 0.12	-	<= 4	-
SRR10859118	2015-SEQ-1804	OLC2555	I:4,5,12:I:-	Chicken	0.5	<= 8	<= 32	4	-	<= 1	<= 1	2	1	<= 0.25	-	4	-	<= 0.015	2	-	-	4	-	32	<= 0.12	-	<= 4	-
SRR10859117	2015-SEQ-1805	OLC2556	I:4,5,12:I:-	Chicken	0.5	<= 8	<= 32	4	-	<= 1	<= 1	2	1	<= 0.25	-	8	-	<= 0.015	4	-	-	4	-	32	<= 0.12	-	<= 4	-
SRR10859116	2015-SEQ-1806	OLC2557	Infantis	Chicken	0.5	<= 8	<= 32	8	-	<= 1	<= 1	4	1	<= 0.25	-	8	-	<= 0.015	2	-	-	4	-	32	<= 0.12	-	<= 4	-
SRR10859115	2015-SEQ-1807	OLC2558	Infantis	Chicken	<= 0.25	<= 8	<= 32	4	-	<= 1	<= 1	4	1	<= 0.25	-	8	-	<= 0.015	2	-	-	4	-	64	<= 0.12	-	<= 4	-
SRR10859114	2015-SEQ-1808	OLC2559	Infantis	Chicken	0.5	<= 8	<= 32	4	-	<= 1	<= 1	4	1	<= 0.25	-	8	-	<= 0.015	2	-	-	8	-	32	<= 0.12	-	<= 4	-
SRR10859113	2015-SEQ-1809	OLC2560	Ohio	Chicken	0.5	<= 8	<= 32	<4	-	<= 1	<= 1	4	1	<= 0.25	-	8	-	<= 0.015	2	-	-	8	-	32	<= 0.12	-	<= 4	-
SRR10859112	2015-SEQ-1810	OLC2561	Ohio	Chicken	1	<= 8	<= 32	<4	-	<= 1	<= 1	4	1	<= 0.25	-	8	-	<= 0.015	2	-	-	8	-	32	<= 0.12	-	<= 4	-
SRR10859111	2017-MER-0278	OLC2562	Braenderup	Chicken	0.5	<= 8	<= 32	4	-	32	> 32	32	> 8	16	blaCMY-2	8	-	<= 0.015	2	-	-	16	-	32	<= 0.12	-	<= 4	-
SRR10859110	2017-MER-0279	OLC2563	Braenderup	Chicken	0.5	<= 8	<= 32	8	-	> 32	> 32	32	> 8	16	blaCMY-2	8	-	<= 0.015	2	-	-	8	-	32	<= 0.12	-	<= 4	-
SRR10859108	2015-SEQ-1813	OLC2564	Heidelberg	Chicken	> 16	<= 8	64	64	aac(3)-VIa-like,aadA1	<= 1	<= 1	2	0.5	<= 0.25	-	8	-	<= 0.015	2	-	-	4	-	> 256	<= 0.12	sul1	> 32	tet(A)-like
SRR10859107	2015-SEQ-1815	OLC2565	Heidelberg	Chicken	0.5	<= 8	> 64	64	strA,strB	16	> 32	2	1	<= 0.25	blaTEM-1A	8	-	<= 0.015	4	-	-	8	-	32	<= 0.12	-	<= 4	-
SRR10859106	2015-SEQ-1816	OLC2566	Heidelberg	Chicken	0.5	<= 8	<= 32	8	-	<= 1	<= 1	1	1	<= 0.25	-	8	-	<= 0.015	2	-	-	16	-	<= 16	<= 0.12	-	> 32	tet(A)
SRR10859105	2015-SEQ-1817	OLC2567	Heidelberg	Chicken	0.5	<= 8	<= 32	32	aadA1	8	> 32	2	1	<= 0.25	blaTEM-1A	8	-	<= 0.015	2	-	-	16	-	> 256	<= 0.12	sul1	<= 4	-
SRR10859104	2015-SEQ-1818	OLC2568	Heidelberg	Chicken	0.5	<= 8	<= 32	8	strA-like,strB-like	32	> 32	32	> 8	16	blaCMY-2	8	-	<= 0.015	4	-	-	4	-	> 256	> 4	sul2,dfrA14-like	<= 4	-
SRR10859103	2015-SEQ-1819	OLC2569	Heidelberg	Chicken	0.5	<= 8	<= 32	32	aadA1	<= 1	<= 1	1	0.5	<= 0.25	-	4	-	<= 0.015	2	-	-	4	-	> 256	> 4	sul1,dfrA15	<= 4	-
SRR10859102	2015-SEQ-1821	OLC2570	Heidelberg	Chicken	0.5	<= 8	<= 32	4	-	16	> 32	1	1	<= 0.25	blaTEM-1B	8	-	<= 0.015	4	-	-	4	-	32	<= 0.12	-	<= 4	-
SRR10859101	2015-SEQ-1822	OLC2571	I:8,20:-:-	Chicken	0.5	<= 8	64	64	strA,strB	<= 1	<= 1	1	0.5	<= 0.25	-	4	-	<= 0.015	1	-	-	4	-	<= 16	<= 0.12	-	> 32	tet(B)
SRR10859100	2015-SEQ-1823	OLC2572	I:8,20:-:Z6	Chicken	<= 0.25	<= 8	64	64	strA,strB	> 32	> 32	> 32	> 8	64	blaCMY-2	4	-	<= 0.015	2	-	-	8	-	32	<= 0.12	-	> 32	tet(B)
SRR10859099	2015-SEQ-1825	OLC2573	I:Rough-O:I:Z6	Chicken	1	<= 8	> 64	64	strA,strB	<= 1	<= 1	2	1	<= 0.25	-	4	-	<= 0.015	2	-	-	4	-	32	<= 0.12	-	> 32	tet(B)
SRR10859097	2015-SEQ-1826	OLC2574	I:Rough-O:Z10:E,N,X	Chicken	0.5	<= 8	64	64	strA,strB	<= 1	<= 1	2	1	<= 0.25	-	8	-	<= 0.015	2	-	-	8	-	32	<= 0.12	-	> 32	tet(A)
SRR10859096	2015-SEQ-1827	OLC2575	Kiambu	Chicken	0.5	<= 8	<= 32	8	strA-like,strB	<= 1	<= 1	4	1	<= 0.25	-	8	-	<= 0.015	4	-	-	8	-	> 256	> 4	sul2,dfrA14-like	<= 4	-
SRR10859095	2015-SEQ-1828	OLC2576	Kiambu	Chicken	> 16	<= 8	> 64	64	aac(3)-VIa-like,aadA1	<= 1	<= 1	4	1	<= 0.25	-	8	-	<= 0.015	4	-	-	8	-	> 256	<= 0.12	sul1	<= 4	-
SRR10859094	2015-SEQ-1829	OLC2577	Kiambu	Chicken	0.5	<= 8	<= 32	4	-	8	> 32	4	1	<= 0.25	blaTEM-1B	8	-	<= 0.015	4	-	-	8	-	32	<= 0.12	-	> 32	tet(A)
SRR10859093	2015-SEQ-1830	OLC2578	Heidelberg	Chicken	0.5	<= 8	<= 32	8	-	<= 1	<= 1	1	1	<= 0.25	-	8	-	<= 0.015	4	-	-	4	-	32	<= 0.12	-	<= 4	-
SRR10859092	2015-SEQ-1831	OLC2579	Heidelberg	Chicken	0.5	<= 8	<= 32	8	-	<= 1	<= 1	1	1	<= 0.25	-	8	-	<= 0.015	4	-	-	8	-	32	<= 0.12	-	<= 4	-
SRR10859091	2015-SEQ-1832	OLC2580	Heidelberg	Chicken	1	<= 8	<= 32	8	-	<= 1	<= 1	2	1	<= 0.25	-	4	-	<= 0.015	2	-	-	8	-	32	<= 0.12	-	<= 4	-
SRR10859090	2015-SEQ-1833	OLC2581	Heidelberg	Chicken	0.5	<= 8	<= 32	8	-	<= 1	<= 1	1	0.5	<= 0.25	-	8	-	<= 0.015	2	-	-	8	-	32	<= 0.12	-	<= 4	-
SRR10859089	2015-SEQ-1834	OLC2582	I:Rough-O:R:1,5	Chicken	0.5	<= 8	<= 32	4	-	<= 1	<= 1	4	1	<= 0.25	-	8	-	<= 0.015	2	-	-	16	-	<= 16	<= 0.12	-	<= 4	-
SRR10859088	2015-SEQ-1835	OLC2583	Kiambu	Chicken	0.5	<= 8	<= 32	4	-	<= 1	<= 1	4	1	<= 0.25	-	8	-	<= 0.015	4	-	-	4	-	32	<= 0.12	-	<= 4	-
SRR10859086	2015-SEQ-1836	OLC2584	Kiambu	Chicken	1	<= 8	<= 32	4	-	<= 1	<= 1	4	1	<= 0.25	-	8	-	<= 0.015	4	-	-	8	-	32	<= 0.12	-	<= 4	-
SRR10859085	2015-SEQ-1837	OLC2585	Litchfield	Chicken	0.5	<= 8	<= 32	8	-	<= 1	<= 1	1	0.5	<= 0.25	-	4	-	<= 0.015	4	-	-	4	-	32	<= 0.12	-	<= 4	-
SRR10859084	2015-SEQ-1838	OLC2586	Litchfield	Chicken	0.5	<= 8	<= 32	16	-	<= 1	<= 1	1	0.5	<= 0.25	-	4	-	<= 0.015	2	-	-	4	-	64	<= 0.12	-	<= 4	-
SRR10859083	2016-SEQ-0017	OLC2587	Johannesburg	Chicken	> 16	<= 8	64	64	aac(3)-VIa-like,aadA1	<= 1	2	4	1	<= 0.25	-	8	-	<= 0.015	2	-	-	8	-	> 256	<= 0.12	sul1	> 32	tet(B)
SRR10859082	2016-SEQ-0018	OLC2588	Kentucky	Chicken	<= 0.25	<= 8	64	64	strA,strB	> 32	> 32	32	> 8	8	blaCMY-2-like	4	-	0.25	> 32	-	83- TCC (Ser)→TTC (Phe)	8	-	<= 16	<= 0.12	-	> 32	tet(B)
SRR10859081	2016-SEQ-0021	OLC2589	Kentucky	Chicken	<= 0.25	<= 8	<= 32	4	-	32	> 32	32	8	8	blaCMY-2	<= 2	-	<= 0.015	2	-	-	1	-	<= 16	<= 0.12	-	<= 4	-
SRR10859080	2016-SEQ-0022	OLC2590	Kentucky	Chicken	0.5	<= 8	64	64	strA,strB	<= 1	<= 1	2	0.5	<= 0.25	-	4	-	<= 0.015	2	-	-	2	-	32	<= 0.12	-	> 32	tet(B)
SRR10859079	2016-SEQ-0023	OLC2591	Molade	Chicken	> 16	<= 8	> 64	64	aac(3)-VIa-like,aadA24-like	<= 1	<= 1	4	1	<= 0.25	-	4	-	<= 0.015	2	-	-	4	-	> 256	<= 0.12	sul1	<= 4	-
SRR10859078	2016-SEQ-0024	OLC2592	Muenchen	Chicken	0.5	<= 8	<= 32	32	strA,strB-like	<= 1	<= 1	2	1	<= 0.25	-	4	-	<= 0.015	2	-	-	2	-	> 256	<= 0.12	sul2	> 32	tet(A)-like
SRR10859077	2016-SEQ-0026	OLC2593	Othmarschen	Chicken	0.5	<= 8	<= 32	4	-	> 32	> 32	> 32	> 8	32	blaCMY-2	8	-	<= 0.015	2	-	-	4	-	<= 16	<= 0.12	-	<= 4	-
SRR10859075	2016-SEQ-0027	OLC2594	Saintpaul	Chicken	16	<= 8	<= 32	32	aac(3)-VIa-like,aadA1	> 32	> 32	> 32	> 8	16	blaCMY-2	8	-	<= 0.015	2	-	-	4	-	> 256	<= 0.12	sul1	<= 4	tet(A)
SRR10859074	2016-SEQ-0029	OLC2595	Schwarzengrund	Chicken	1	<= 8	> 64	64	strA,strB-like	<= 1	2	4	1	<= 0.25	-	8	-	<= 0.015	4	-	-	4	-	<= 16	<= 0.12	-	<= 4	-
SRR10859073	2016-SEQ-0030	OLC2596	Thompson	Chicken	0.5	<= 8	<= 32	16	aadA1,aadA2	<= 1	<= 1	1	0.5	<= 0.25	-	> 32	cmlA1-like	<= 0.015	2	-	-	4	-	> 256	> 4	sul3,dfrA12	> 32	tet(A)
SRR10859072	2016-SEQ-0031	OLC2597	Thompson	Chicken	0.5	<= 8	<= 32	32	aadA1,aadA2	<= 1	<= 1	1	0.5	<= 0.25	-	> 32	cmlA1-like	<= 0.015	2	-	-	4	-	> 256	> 4	sul3,dfrA12	> 32	tet(A)
SRR10859071	2016-SEQ-0032	OLC2598	Kentucky	Chicken	0.5	<= 8	<= 32	4	-	<= 1	<= 1	2	0.5	<= 0.25	-	4	-	<= 0.015	2	-	-	2	-	32	<= 0.12	-	<= 4	-
SRR10859070	2016-SEQ-0033	OLC2599	Kentucky	Chicken	<= 0.25	<= 8	<= 32	4	-	<= 1	<= 1	1	0.5	<= 0.25	-	4	-	<= 0.015	2	-	-	4	-	32	<= 0.12	-	<= 4	-
SRR10859069	2016-SEQ-0034	OLC2600	Kentucky	Chicken	0.5	<= 8	<= 32	4	-	<= 1	<= 1	2	1	<= 0.25	-	4	-	<= 0.015	2	-	-	4	-	32	<= 0.12	-	<= 4	-
SRR10859068	2017-MER-0305	OLC2601	Kentucky	Chicken	0.5	<= 8	<= 32	4	-	<= 1	<= 1	1	0.5	<= 0.25	-	4	-	<= 0.015	2	-	-	4	-	32	<= 0.12	-	<= 4	-
SRR10859067	2016-SEQ-0036	OLC2602	Mbandaka	Chicken	0.5	<= 8	<= 32	4	-	<= 1	<= 1	4	1	<= 0.25	-	8	-	<= 0.015	2	-	-	8	-	32	<= 0.12	-	<= 4	-
SRR10859066	2016-SEQ-0038	OLC2603	Mbandaka Var.14+	Chicken	2	<= 8	<= 32	4	-	<= 1	<= 1	4	1	<= 0.25	-	8	-	<= 0.015	2	-	-	8	-	32	<= 0.12	-	<= 4	-
SRR10859064	2016-SEQ-0061	OLC2604	Typhimurium	Chicken	> 16	<= 8	64	64	aac(3)-VIa-like,aadA1	<= 1	<= 1	2	1	<= 0.25	-	8	-	<= 0.015	2	-	-	4	-	> 256	<= 0.12	sul1	<= 4	-
SRR10859063	2016-SEQ-0062	OLC2605	Typhimurium	Chicken	<= 0.25	<= 8	<= 32	4	-	<= 1	<= 1	4	1	<= 0.25	-	8	-	<= 0.015	4	-	-	4	-	> 256	<= 0.12	sul2	> 32	tet(A)
SRR10859062	2016-SEQ-0064	OLC2606	Typhimurium Var. Copenhagen	Chicken	16	<= 8	<= 32	32	aac(3)-VIa-like,aadA1	<= 1	<= 1	8	1	<= 0.25	-	4	-	<= 0.015	4	-	-	2	-	> 256	<= 0.12	sul1,sul2	> 32	tet(A)
SRR10859061	2016-SEQ-0065	OLC2607	Typhimurium Var. Copenhagen	Chicken	<= 0.25	<= 8	<= 32	<4	-	<= 1	<= 1	2	1	<= 0.25	-	4	-	<= 0.015	4	-	-	2	-	> 256	<= 0.12	sul2	> 32	tet(A)
SRR10859060	2016-SEQ-0066	OLC2608	Typhimurium Var. Copenhagen	Chicken	0.5	<= 8	64	64	aadA2	16	> 32	2	1	<= 0.25	blaCARB-2	> 32	floR	<= 0.015	2	-	-	8	-	> 256	<= 0.12	sul1	> 32	tet(G)
SRR10859059	2016-SEQ-0067	OLC2609	Typhimurium Var. Copenhagen	Chicken	16	<= 8	<= 32	32	aac(3)-VIa-like,aadA1	<= 1	<= 1	4	1	<= 0.25	-	4	-	<= 0.015	2	-	-	4	-	> 256	<= 0.12	sul1,sul2	> 32	tet(A)
SRR10859058	2016-SEQ-0068	OLC2610	Typhimurium Var. Copenhagen	Chicken	<= 0.25	<= 8	<= 32	<4	-	> 32	> 32	> 32	> 8	16	blaCMY-2	4	-	<= 0.015	2	-	-	4	-	> 256	<= 0.12	sul2	> 32	tet(A)
SRR10859057	2016-SEQ-0070	OLC2611	Orion Var.15+	Chicken	0.5	<= 8	<= 32	8	-	<= 1	<= 1	4	1	<= 0.25	-	4	-	<= 0.015	2	-	-	4	-	<= 16	<= 0.12	-	<= 4	-
SRR10859056	2016-SEQ-0071	OLC2612	Othmarschen	Chicken	0.5	<= 8	<= 32	4	-	<= 1	<= 1	4	1	<= 0.25	-	8	-	<= 0.015	2	-	-	4	-	<= 16	<= 0.12	-	<= 4	-
SRR10859055	2016-SEQ-0072	OLC2613	Othmarschen	Chicken	0.5	<= 8	<= 32	4	-	<= 1	<= 1	4	1	<= 0.25	-	8	-	<= 0.015	2	-	-	4	-	32	<= 0.12	-	<= 4	-
SRR10859053	2016-SEQ-0082	OLC2614	Rubislaw	Chicken	0.5	<= 8	<= 32	4	-	<= 1	<= 1	2	0.5	<= 0.25	-	8	-	<= 0.015	2	-	-	8	-	64	<= 0.12	-	<= 4	-
SRR10859052	2016-SEQ-0083	OLC2615	Schwarzengrund	Chicken	0.5	<= 8	<= 32	4	-	<= 1	<= 1	2	0.5	<= 0.25	-	4	-	<= 0.015	4	-	-	4	-	32	<= 0.12	-	<= 4	-
SRR10859051	2016-SEQ-0097	OLC2616	I:Rough-O:G,S,T:-	Chicken	0.5	<= 8	<= 32	4	-	<= 1	2	4	1	<= 0.25	-	8	-	<= 0.015	4	-	-	4	-	<= 16	<= 0.12	-	<= 4	-
SRR10859050	2016-SEQ-0098	OLC2617	Putten	Chicken	0.5	<= 8	<= 32	4	-	<= 1	<= 1	4	1	<= 0.25	-	8	-	<= 0.015	4	-	-	4	-	32	<= 0.12	-	<= 4	-
SRR10859049	2016-SEQ-0099	OLC2618	Worthington	Chicken	0.5	<= 8	<= 32	4	-	<= 1	<= 1	4	0.5	<= 0.25	-	8	-	<= 0.015	2	-	-	4	-	<= 16	<= 0.12	-	<= 4	-
SRR10859048	2016-SEQ-0100	OLC2619	Enteritidis	Chicken	0.5	<= 8	<= 32	<4	-	8	> 32	2	1	<= 0.25	blaTEM-1B	8	-	0.03	4	-	-	4	-	32	<= 0.12	-	> 32	tet(A)
SRR10859047	2016-SEQ-0102	OLC2620	Hadar	Chicken	1	<= 8	<= 32	4	-	<= 1	<= 1	2	1	<= 0.25	-	4	-	0.03	4	-	-	8	-	32	<= 0.12	-	<= 4	-
SRR10859046	2016-SEQ-0104	OLC2621	I:8,20:I:-	Chicken	<= 0.25	<= 8	<= 32	64	strA,strB	<= 1	<= 1	1	0.5	<= 0.25	-	4	-	<= 0.015	2	-	-	4	-	<= 16	<= 0.12	-	> 32	tet(B)
SRR10859045	2016-SEQ-0105	OLC2622	Kentucky	Chicken	0.5	<= 8	64	64	strA,strB	> 32	> 32	32	> 8	8	blaCMY-2	4	-	0.25	> 32	-	83- TCC (Ser)→TTC (Phe)	4	-	32	<= 0.12	-	> 32	tet(B)
SRR10859044	2016-SEQ-0106	OLC2623	Kentucky	Chicken	0.5	<= 8	> 64	64	strA,strB	32	> 32	32	> 8	16	blaCMY-2	4	-	<= 0.015	2	-	-	4	-	64	<= 0.12	-	> 32	tet(B)
SRR10859042	2016-SEQ-0107	OLC2624	Mbandaka Var.14+	Chicken	0.5	<= 8	<= 32	4	-	<= 1	<= 1	4	1	<= 0.25	-	8	-	<= 0.015	2	-	-	4	-	32	<= 0.12	-	<= 4	-
SRR10859041	2016-SEQ-0108	OLC2625	Montevideo	Chicken	1	<= 8	<= 32	4	-	<= 1	<= 1	2	0.5	<= 0.25	-	8	-	<= 0.015	4	-	-	4	-	32	<= 0.12	-	<= 4	-
SRR10859040	2016-SEQ-0109	OLC2626	Muenchen	Chicken	> 16	<= 8	<= 32	<4	-	<= 1	<= 1	4	1	<= 0.25	-	4	-	<= 0.015	2	-	-	4	-	32	<= 0.12	-	<= 4	-
SRR10859039	2016-SEQ-0110	OLC2627	Schwarzengrund	Chicken	0.5	<= 8	<= 32	4	-	<= 1	<= 1	1	0.5	<= 0.25	-	4	-	<= 0.015	4	-	-	4	-	32	<= 0.12	-	<= 4	-
SRR10859038	2016-SEQ-0111	OLC2628	Schwarzengrund	Chicken	0.5	<= 8	<= 32	4	-	<= 1	<= 1	2	1	<= 0.25	-	8	-	<= 0.015	4	-	-	4	-	32	<= 0.12	-	<= 4	-
SRR10859037	2016-SEQ-0112	OLC2629	Schwarzengrund	Chicken	0.5	<= 8	64	64	strA,strB-like	<= 1	<= 1	2	1	<= 0.25	-	4	-	<= 0.015	2	-	-	4	-	32	<= 0.12	-	<= 4	-
SRR10859036	2016-SEQ-0113	OLC2630	Senftenberg	Chicken	0.5	<= 8	<= 32	4	-	<= 1	<= 1	4	1	<= 0.25	-	4	-	<= 0.015	4	-	-	2	-	32	<= 0.12	-	<= 4	-
SRR10859035	2016-SEQ-0114	OLC2631	Tennessee	Chicken	0.5	<= 8	<= 32	8	-	<= 1	<= 1	4	1	<= 0.25	-	8	-	<= 0.015	2	-	-	16	-	64	<= 0.12	-	<= 4	-
SRR10859034	2016-SEQ-0115	OLC2632	Thompson	Chicken	0.5	<= 8	<= 32	4	-	<= 1	<= 1	1	1	<= 0.25	-	4	-	<= 0.015	2	-	-	4	-	32	<= 0.12	-	<= 4	-
SRR10859033	2016-SEQ-0117	OLC2633	Widemarsh	Chicken	<= 0.25	<= 8	<= 32	4	-	32	> 32	> 32	> 8	16	blaCMY-2	8	-	<= 0.015	4	-	-	2	-	32	<= 0.12	-	<= 4	-
SRR10859140	2016-SEQ-0121	OLC2634	Thompson	Chicken	0.5	<= 8	<= 32	4	-	<= 1	<= 1	2	0.5	<= 0.25	-	4	-	<= 0.015	4	-	-	4	-	<= 16	<= 0.12	-	<= 4	-
SRR10859139	2016-SEQ-0122	OLC2635	Typhimurium	Chicken	2	<= 8	<= 32	16	-	<= 1	<= 1	1	1	<= 0.25	-	4	-	<= 0.015	2	-	-	4	-	32	<= 0.12	-	<= 4	-
SRR10859138	2016-SEQ-0123	OLC2636	Typhimurium	Chicken	0.5	<= 8	<= 32	8	-	<= 1	<= 1	2	1	<= 0.25	-	8	-	<= 0.015	2	-	-	4	-	32	<= 0.12	-	<= 4	-
SRR10859137	2016-SEQ-0124	OLC2637	Typhimurium	Chicken	1	<= 8	<= 32	4	-	<= 1	<= 1	4	1	<= 0.25	-	4	-	<= 0.015	2	-	-	4	-	32	<= 0.12	-	<= 4	-
SRR10859136	2016-SEQ-0125	OLC2638	Typhimurium	Chicken	0.5	<= 8	<= 32	4	-	<= 1	<= 1	2	1	<= 0.25	-	8	-	<= 0.015	2	-	-	4	-	32	<= 0.12	-	<= 4	-
SRR10859135	2017-MER-0274	OLC2639	Typhimurium	Chicken	0.5	<= 8	<= 32	4	-	<= 1	<= 1	2	1	<= 0.25	-	8	-	<= 0.015	2	-	-	8	-	32	<= 0.12	-	<= 4	-
SRR10859134	2016-SEQ-0127	OLC2640	I:19:-:-	Chicken	0.5	<= 8	<= 32	4	-	<= 1	<= 1	4	1	<= 0.25	-	8	-	<= 0.015	4	-	-	4	-	32	<= 0.12	-	<= 4	-
SRR10859133	2016-SEQ-0128	OLC2641	I:6,7:-:-	Chicken	0.5	<= 8	<= 32	4	-	<= 1	<= 1	4	1	<= 0.25	-	8	-	<= 0.015	2	-	-	8	-	32	<= 0.12	-	<= 4	-
SRR10859132	2016-SEQ-0363	OLC2642	Enteritidis	Chicken	<= 0.25	<= 8	<= 32	<4	-	<= 1	<= 1	2	1	<= 0.25	-	8	-	<= 0.015	2	-	-	4	-	32	<= 0.12	-	<= 4	-
SRR10859131	2016-SEQ-0364	OLC2643	Heidelberg	Chicken	0.5	<= 8	> 64	64	strA-like,strB-like	32	> 32	32	> 8	16	blaCMY-2,blaTEM-1B	> 32	catA2-like	<= 0.015	2	-	-	8	-	> 256	> 4	sul2,dfrA14-like	> 32	tet(A)
SRR10859129	2016-SEQ-0365	OLC2644	Heidelberg	Chicken	<= 0.25	<= 8	<= 32	32	-	>32	> 32	32	> 8	8	blaCMY-2	<= 2	-	<= 0.015	4	-	-	0.5	-	<= 16	<= 0.12	-	<= 4	-
Abbreviations: SNP, single nucleotide polymorphism; GEN, gentamicin; KAN, kanamycin; STR, streptomycin; AMC, amoxicillin-clavulanic acid; AMP, ampicillin; FOX, cefoxitin; TIO, ceftiofur; CRO, ceftriaxone; CIP, ciprofloxacin; NAL, nalidixic acid; AZM, azithromycin; CHL, chloramphenicol; SOX, sulfisoxazole; SXT, trimethoprim-sulfamethoxazole; TCY, tetracycline Coloured fill indicates resistant mini…

## Sheet: Table S3
SRA Accession	Seq ID	Gene	Allele	Resistance	Percent Identity	Contig	Locationa	Plasmid Incompatibility Sets
SRR10859143	2015-SEQ-1779	tet(B)	2	tetracycline	100	Contig_18_81.2906	chromosome	ND
SRR10859143	2015-SEQ-1779	aac(6')-Iaa	1	aminoglycoside	97.95	Contig_35_44.3402	chromosome	ND
SRR10859142	2015-SEQ-1780	blaCMY	2	beta-lactam	100	Contig_47_37.3247	476	IncI1
SRR10859142	2015-SEQ-1780	aac(6')-Iaa	1	aminoglycoside	98.63	Contig_48_20.3103	chromosome	ND
SRR10859120	2015-SEQ-1781	aac(6')-Iaa	1	aminoglycoside	99.09	Contig_26_70.1197	chromosome	ND
SRR10859109	2015-SEQ-1783	aph(3'')-Ib	2	aminoglycoside	99.88	Contig_7_20.8241	2178	ND
SRR10859109	2015-SEQ-1783	aph(6)-Id	1	aminoglycoside	100	Contig_7_20.8241	2178	ND
SRR10859109	2015-SEQ-1783	tet(A)	4	tetracycline	100	Contig_37_11.4044	chromosome	ND
SRR10859109	2015-SEQ-1783	aac(6')-Iaa	1	aminoglycoside	99.54	Contig_40_20.1393	chromosome	ND
SRR10859098	2015-SEQ-1784	aph(3'')-Ib	2	aminoglycoside	99.88	Contig_6_33.595	2178	ND
SRR10859098	2015-SEQ-1784	aph(6)-Id	1	aminoglycoside	100	Contig_6_33.595	2178	ND
SRR10859098	2015-SEQ-1784	aac(6')-Iaa	1	aminoglycoside	99.54	Contig_13_33.0215	chromosome	ND
SRR10859098	2015-SEQ-1784	tet(A)	4	tetracycline	100	Contig_27_24.039	chromosome	ND
SRR10859087	2015-SEQ-1785	tet(A)	4	tetracycline	100	Contig_67_19.374	2178	ND
SRR10859087	2015-SEQ-1785	aph(6)-Id	1	aminoglycoside	100	Contig_29_24.2533	2178	ND
SRR10859087	2015-SEQ-1785	aph(3'')-Ib	2	aminoglycoside	99.88	Contig_29_24.2533	2178	ND
SRR10859087	2015-SEQ-1785	aac(6')-Iaa	1	aminoglycoside	99.54	Contig_25_22.5313	chromosome	ND
SRR10859054	2015-SEQ-1788	aac(3)	1	aminoglycoside	99.78	Contig_9_204.904	476	IncI1
SRR10859054	2015-SEQ-1788	aadA1	5	aminoglycoside	99.75	Contig_9_204.904	476	IncI1
SRR10859054	2015-SEQ-1788	sul1	2	sulphonamide	100	Contig_9_204.904	476	IncI1
SRR10859054	2015-SEQ-1788	aadA1	3	aminoglycoside	99.75	Contig_9_204.904	476	IncI1
SRR10859054	2015-SEQ-1788	aac(6')-Iaa	1	aminoglycoside	97.26	Contig_30_77.7456	chromosome	ND
SRR10859043	2015-SEQ-1789	blaCMY	2	beta-lactam	100	Contig_10_162.676	476	IncI1
SRR10859043	2015-SEQ-1789	aac(6')-Iaa	1	aminoglycoside	99.77	Contig_4_78.6472	chromosome	ND
SRR10859141	2015-SEQ-1790	blaCMY	2	beta-lactam	100	Contig_42_105.955	476	IncI1
SRR10859141	2015-SEQ-1790	aac(6')-Iaa	1	aminoglycoside	99.77	Contig_6_38.2283	chromosome	ND
SRR10859130	2015-SEQ-1791	sul1	2	sulphonamide	100	Contig_32_55.2597	960	IncA/C2
SRR10859130	2015-SEQ-1791	blaCMY	2	beta-lactam	100	Contig_32_55.2597	960	IncA/C2
SRR10859130	2015-SEQ-1791	tet(A)	6	tetracycline	100	Contig_32_55.2597	960	IncA/C2
SRR10859130	2015-SEQ-1791	sul2	2	sulphonamide	100	Contig_32_55.2597	960	IncA/C2
SRR10859130	2015-SEQ-1791	aph(3'')-Ib	5	aminoglycoside	100	Contig_32_55.2597	960	IncA/C2
SRR10859130	2015-SEQ-1791	aph(6)-Id	1	aminoglycoside	100	Contig_32_55.2597	960	IncA/C2
SRR10859130	2015-SEQ-1791	aadA1	3	aminoglycoside	100	Contig_32_55.2597	960	IncA/C2
SRR10859130	2015-SEQ-1791	aac(3)	1	aminoglycoside	99.78	Contig_32_55.2597	960	IncA/C2
SRR10859130	2015-SEQ-1791	floR	2	phenicol	98.11	Contig_32_55.2597	960	IncA/C2
SRR10859130	2015-SEQ-1791	aac(6')-Iaa	1	aminoglycoside	97.49	Contig_12_29.402	chromosome	ND
SRR10859128	2015-SEQ-1792	sul1	2	sulphonamide	100	Contig_37_56.9868	960	IncA/C2
SRR10859128	2015-SEQ-1792	aadA1	3	aminoglycoside	100	Contig_37_56.9868	960	IncA/C2
SRR10859128	2015-SEQ-1792	aac(3)	1	aminoglycoside	99.78	Contig_37_56.9868	960	IncA/C2
SRR10859128	2015-SEQ-1792	floR	2	phenicol	98.11	Contig_36_62.4196	960	IncA/C2
SRR10859128	2015-SEQ-1792	aph(3'')-Ib	5	aminoglycoside	100	Contig_36_62.4196	960	IncA/C2
SRR10859128	2015-SEQ-1792	aph(6)-Id	1	aminoglycoside	100	Contig_36_62.4196	960	IncA/C2
SRR10859128	2015-SEQ-1792	sul2	2	sulphonamide	100	Contig_36_62.4196	960	IncA/C2
SRR10859128	2015-SEQ-1792	tet(A)	6	tetracycline	100	Contig_36_62.4196	960	IncA/C2
SRR10859128	2015-SEQ-1792	blaCMY	2	beta-lactam	100	Contig_36_62.4196	960	IncA/C2
SRR10859128	2015-SEQ-1792	aac(6')-Iaa	1	aminoglycoside	97.49	Contig_14_33.6444	chromosome	ND
SRR10859126	2015-SEQ-1794	dfrA15	2	trimethoprim	100	Contig_24_48.2899	473	IncI1;ND
SRR10859126	2015-SEQ-1794	aadA1	3	aminoglycoside	100	Contig_24_48.2899	473	IncI1;ND
SRR10859126	2015-SEQ-1794	sul1	36	sulphonamide	100	Contig_24_48.2899	473	IncI1;ND
SRR10859126	2015-SEQ-1794	aac(6')-Iaa	1	aminoglycoside	97.49	Contig_28_19.2632	chromosome	ND
SRR10859124	2015-SEQ-1796	aac(6')-Iaa	1	aminoglycoside	97.03	Contig_17_61.6282	chromosome	ND
SRR10859122	2015-SEQ-1801	aac(6')-Iaa	1	aminoglycoside	97.26	Contig_10_57.682	chromosome	ND
SRR10859121	2015-SEQ-1802	aac(6')-Iaa	1	aminoglycoside	97.26	Contig_6_33.2047	chromosome	ND
SRR10859119	2015-SEQ-1803	aac(6')-Iaa	1	aminoglycoside	97.26	Contig_9_32.7104	chromosome	ND
SRR10859118	2015-SEQ-1804	aac(6')-Iaa	1	aminoglycoside	99.77	Contig_2_50.0657	chromosome	ND
SRR10859117	2015-SEQ-1805	aac(6')-Iaa	1	aminoglycoside	100	Contig_14_37.753	chromosome	ND
SRR10859116	2015-SEQ-1806	aac(6')-Iaa	1	aminoglycoside	97.49	Contig_38_22.5036	chromosome	ND
SRR10859115	2015-SEQ-1807	aac(6')-Iaa	1	aminoglycoside	97.49	Contig_9_43.0494	chromosome	ND
SRR10859114	2015-SEQ-1808	aac(6')-Iaa	1	aminoglycoside	97.49	Contig_9_35.6361	chromosome	ND
SRR10859113	2015-SEQ-1809	aac(6')-Iaa	1	aminoglycoside	97.49	Contig_8_19.0308	chromosome	ND
SRR10859112	2015-SEQ-1810	aac(6')-Iaa	1	aminoglycoside	97.49	Contig_48_39.8068	chromosome	ND
SRR10859108	2015-SEQ-1813	aac(3)	1	aminoglycoside	99.78	Contig_8_94.252	473	IncI1
SRR10859108	2015-SEQ-1813	aadA1	5	aminoglycoside	99.75	Contig_8_94.252	473	IncI1
SRR10859108	2015-SEQ-1813	aadA1	3	aminoglycoside	99.75	Contig_8_94.252	473	IncI1
SRR10859108	2015-SEQ-1813	sul1	2	sulphonamide	100	Contig_8_94.252	473	IncI1
SRR10859108	2015-SEQ-1813	tet(A)	4	tetracycline	99.92	Contig_21_78.3129	695	ND
SRR10859108	2015-SEQ-1813	aac(6')-Iaa	1	aminoglycoside	97.26	Contig_35_33.3882	chromosome	ND
SRR10859107	2015-SEQ-1815	blaTEM	1	beta-lactam	100	Contig_11_91.597	476	IncI1
SRR10859107	2015-SEQ-1815	aph(6)-Id	1	aminoglycoside	100	Contig_11_91.597	476	IncI1
SRR10859107	2015-SEQ-1815	aph(3'')-Ib	2	aminoglycoside	99.88	Contig_11_91.597	476	IncI1
SRR10859107	2015-SEQ-1815	aac(6')-Iaa	1	aminoglycoside	97.26	Contig_37_37.9942	chromosome	ND
SRR10859106	2015-SEQ-1816	tet(A)	4	tetracycline	100	Contig_6_248.241	934	IncN
SRR10859106	2015-SEQ-1816	aac(6')-Iaa	1	aminoglycoside	97.26	Contig_12_57.557	chromosome	ND
SRR10859105	2015-SEQ-1817	blaTEM	1	beta-lactam	100	Contig_42_52.7446	473	IncI1
SRR10859105	2015-SEQ-1817	aadA1	3	aminoglycoside	100	Contig_85_33.6689	473	IncI1
SRR10859105	2015-SEQ-1817	sul1	2	sulphonamide	100	Contig_85_33.6689	473	IncI1
SRR10859105	2015-SEQ-1817	aac(6')-Iaa	1	aminoglycoside	97.26	Contig_46_22.1421	chromosome	ND
SRR10859104	2015-SEQ-1818	blaCMY	2	beta-lactam	100	Contig_34_54.6199	476	IncI1
SRR10859104	2015-SEQ-1818	aph(6)-Id	1	aminoglycoside	100	Contig_3_58.3344_Circ	357	ColRNAI_rep_cluster_1987
SRR10859104	2015-SEQ-1818	dfrA14	4	trimethoprim	100	Contig_3_58.3344_Circ	357	ColRNAI_rep_cluster_1987
SRR10859104	2015-SEQ-1818	sul2	2	sulphonamide	100	Contig_3_58.3344_Circ	357	ColRNAI_rep_cluster_1987
SRR10859104	2015-SEQ-1818	aac(6')-Iaa	1	aminoglycoside	97.26	Contig_128_15.5667	chromosome	ND
SRR10859103	2015-SEQ-1819	dfrA15	2	trimethoprim	100	Contig_7_130.799	473	IncI1
SRR10859103	2015-SEQ-1819	sul1	36	sulphonamide	100	Contig_7_130.799	473	IncI1
SRR10859103	2015-SEQ-1819	aadA1	3	aminoglycoside	100	Contig_7_130.799	473	IncI1
SRR10859103	2015-SEQ-1819	aac(6')-Iaa	1	aminoglycoside	97.26	Contig_10_46.5761	chromosome	ND
SRR10859102	2015-SEQ-1821	blaTEM	1	beta-lactam	100	Contig_2_258.08_Circ	444	ColRNAI_rep_cluster_1857
SRR10859102	2015-SEQ-1821	aac(6')-Iaa	1	aminoglycoside	97.26	Contig_11_46.8573	chromosome	ND
SRR10859101	2015-SEQ-1822	tet(B)	2	tetracycline	100	Contig_56_200.298	973	IncFIB;IncFIIA;IncFII;ND
SRR10859101	2015-SEQ-1822	aph(3'')-Ib	5	aminoglycoside	100	Contig_37_143.162	973	IncFIB;IncFIIA;IncFII;ND
SRR10859101	2015-SEQ-1822	aph(6)-Id	1	aminoglycoside	100	Contig_37_143.162	973	IncFIB;IncFIIA;IncFII;ND
SRR10859101	2015-SEQ-1822	aac(6')-Iaa	1	aminoglycoside	97.95	Contig_39_76.2099	chromosome	ND
SRR10859100	2015-SEQ-1823	blaCMY	2	beta-lactam	100	Contig_66_178.314	476	IncI1;ND
SRR10859100	2015-SEQ-1823	tet(B)	2	tetracycline	100	Contig_21_157.189	973	IncFIB;IncFIIA;IncFII;ND
SRR10859100	2015-SEQ-1823	aph(3'')-Ib	5	aminoglycoside	100	Contig_38_150.437	973	IncFIB;IncFIIA;IncFII;ND
SRR10859100	2015-SEQ-1823	aph(6)-Id	1	aminoglycoside	100	Contig_38_150.437	973	IncFIB;IncFIIA;IncFII;ND
SRR10859100	2015-SEQ-1823	aac(6')-Iaa	1	aminoglycoside	97.95	Contig_40_46.4001	chromosome	ND
SRR10859099	2015-SEQ-1825	tet(B)	2	tetracycline	100	Contig_53_158.884	973	IncFIB;IncFIIA;IncFII;ND
SRR10859099	2015-SEQ-1825	aph(6)-Id	1	aminoglycoside	100	Contig_17_112.508	973	IncFIB;IncFIIA;IncFII;ND
SRR10859099	2015-SEQ-1825	aph(3'')-Ib	5	aminoglycoside	100	Contig_17_112.508	973	IncFIB;IncFIIA;IncFII;ND
SRR10859099	2015-SEQ-1825	aac(6')-Iaa	1	aminoglycoside	97.95	Contig_7_44.8609	chromosome	ND
SRR10859097	2015-SEQ-1826	tet(A)	4	tetracycline	100	Contig_30_52.821	357	ND
SRR10859097	2015-SEQ-1826	aph(6)-Id	1	aminoglycoside	100	Contig_12_66.4405	357	ND
SRR10859097	2015-SEQ-1826	aph(3'')-Ib	2	aminoglycoside	99.88	Contig_12_66.4405	357	ND
SRR10859097	2015-SEQ-1826	aac(6')-Iaa	1	aminoglycoside	99.54	Contig_3_53.6497	chromosome	ND
SRR10859096	2015-SEQ-1827	sul2	2	sulphonamide	100	Contig_3_38.3762_Circ	357	ColRNAI_rep_cluster_1987
SRR10859096	2015-SEQ-1827	dfrA14	4	trimethoprim	100	Contig_3_38.3762_Circ	357	ColRNAI_rep_cluster_1987
SRR10859096	2015-SEQ-1827	aph(6)-Id	1	aminoglycoside	100	Contig_3_38.3762_Circ	357	ColRNAI_rep_cluster_1987
SRR10859096	2015-SEQ-1827	aac(6')-Iaa	1	aminoglycoside	97.03	Contig_24_25.8024	chromosome	ND
SRR10859095	2015-SEQ-1828	aac(3)	1	aminoglycoside	99.67	Contig_9_122.823	473	IncI1
SRR10859095	2015-SEQ-1828	aadA1	5	aminoglycoside	99.75	Contig_9_122.823	473	IncI1
SRR10859095	2015-SEQ-1828	aadA1	3	aminoglycoside	99.75	Contig_9_122.823	473	IncI1
SRR10859095	2015-SEQ-1828	sul1	2	sulphonamide	100	Contig_9_122.823	473	IncI1
SRR10859095	2015-SEQ-1828	aac(6')-Iaa	1	aminoglycoside	97.03	Contig_35_51.8667	chromosome	ND
SRR10859094	2015-SEQ-1829	blaTEM	1	beta-lactam	100	Contig_29_133.071	39	IncX1
SRR10859094	2015-SEQ-1829	tet(A)	4	tetracycline	100	Contig_29_133.071	39	IncX1
SRR10859094	2015-SEQ-1829	aac(6')-Iaa	1	aminoglycoside	97.03	Contig_28_85.9519	chromosome	ND
SRR10859093	2015-SEQ-1830	aac(6')-Iaa	1	aminoglycoside	97.26	Contig_39_25.0931	chromosome	ND
SRR10859092	2015-SEQ-1831	aac(6')-Iaa	1	aminoglycoside	97.26	Contig_11_53.6959	chromosome	ND
SRR10859091	2015-SEQ-1832	aac(6')-Iaa	1	aminoglycoside	97.26	Contig_25_31.9278	chromosome	ND
SRR10859090	2015-SEQ-1833	aac(6')-Iaa	1	aminoglycoside	97.26	Contig_12_60.1839	chromosome	ND
SRR10859089	2015-SEQ-1834	aac(6')-Iaa	1	aminoglycoside	97.49	Contig_11_61.3423	chromosome	ND
SRR10859088	2015-SEQ-1835	aac(6')-Iaa	1	aminoglycoside	97.03	Contig_11_43.613	chromosome	ND
SRR10859086	2015-SEQ-1836	aac(6')-Iaa	1	aminoglycoside	97.03	Contig_19_35.6106	chromosome	ND
SRR10859085	2015-SEQ-1837	aac(6')-Iaa	1	aminoglycoside	98.4	Contig_47_24.9546	chromosome	ND
SRR10859084	2015-SEQ-1838	aac(6')-Iaa	1	aminoglycoside	98.4	Contig_41_34.7049	chromosome	ND
SRR10859083	2016-SEQ-0017	tet(B)	1	tetracycline	100	Contig_60_97.2119	430	IncH;ND;rep_cluster_1088
SRR10859083	2016-SEQ-0017	aadA1	3	aminoglycoside	100	Contig_11_66.024	430	IncH;ND;rep_cluster_1088
SRR10859083	2016-SEQ-0017	sul1	2	sulphonamide	100	Contig_11_66.024	430	IncH;ND;rep_cluster_1088
SRR10859083	2016-SEQ-0017	aac(3)	1	aminoglycoside	99.78	Contig_11_66.024	430	IncH;ND;rep_cluster_1088
SRR10859083	2016-SEQ-0017	aac(6')-Iaa	1	aminoglycoside	97.72	Contig_13_81.2686	chromosome	ND
SRR10859082	2016-SEQ-0018	tet(B)	2	tetracycline	100	Contig_63_176.137	973	IncFIB;IncFIIA;IncFII
SRR10859082	2016-SEQ-0018	aph(6)-Id	1	aminoglycoside	100	Contig_25_210.339	973	IncFIB;IncFIIA;IncFII
SRR10859082	2016-SEQ-0018	aph(3'')-Ib	5	aminoglycoside	100	Contig_25_210.339	973	IncFIB;IncFIIA;IncFII
SRR10859082	2016-SEQ-0018	blaCMY	2	beta-lactam	99.91	Contig_53_280.307	476	IncI1;ND
SRR10859082	2016-SEQ-0018	aac(6')-Iaa	1	aminoglycoside	97.95	Contig_67_87.2716	chromosome	ND
SRR10859081	2016-SEQ-0021	blaCMY	2	beta-lactam	100	Contig_9_74.6837	476	IncI1;ND
SRR10859081	2016-SEQ-0021	aac(6')-Iaa	1	aminoglycoside	97.95	Contig_23_22.4674	chromosome	ND
SRR10859080	2016-SEQ-0022	tet(B)	2	tetracycline	100	Contig_42_106.282	973	IncFIIA;IncFII
SRR10859080	2016-SEQ-0022	aph(3'')-Ib	5	aminoglycoside	100	Contig_24_83.9684	973	IncFIIA;IncFII
SRR10859080	2016-SEQ-0022	aph(6)-Id	1	aminoglycoside	100	Contig_24_83.9684	973	IncFIIA;IncFII
SRR10859080	2016-SEQ-0022	aac(6')-Iaa	1	aminoglycoside	97.95	Contig_9_48.9139	chromosome	ND
SRR10859079	2016-SEQ-0023	aac(3)	1	aminoglycoside	99.78	Contig_8_164.8	476	IncI1
SRR10859079	2016-SEQ-0023	aadA1	5	aminoglycoside	99.75	Contig_8_164.8	476	IncI1
SRR10859079	2016-SEQ-0023	sul1	2	sulphonamide	100	Contig_8_164.8	476	IncI1
SRR10859079	2016-SEQ-0023	aadA1	3	aminoglycoside	99.75	Contig_8_164.8	476	IncI1
SRR10859079	2016-SEQ-0023	aac(6')-Iaa	1	aminoglycoside	97.26	Contig_4_60.5334	chromosome	ND
SRR10859078	2016-SEQ-0024	aph(6)-Id	1	aminoglycoside	99.88	Contig_3_169.316_Circ	361	IncQ1
SRR10859078	2016-SEQ-0024	sul2	2	sulphonamide	100	Contig_3_169.316_Circ	361	IncQ1
SRR10859078	2016-SEQ-0024	tet(A)	6	tetracycline	100	Contig_3_169.316_Circ	361	IncQ1
SRR10859078	2016-SEQ-0024	aph(3'')-Ib	5	aminoglycoside	97.01	Contig_3_169.316_Circ	361	IncQ1
SRR10859078	2016-SEQ-0024	aac(6')-Iaa	1	aminoglycoside	98.17	Contig_24_51.1891	chromosome	ND
SRR10859077	2016-SEQ-0026	blaCMY	2	beta-lactam	100	Contig_18_169.312	476	IncI1
SRR10859077	2016-SEQ-0026	aac(6')-Iaa	1	aminoglycoside	97.49	Contig_36_55.4601	chromosome	ND
SRR10859075	2016-SEQ-0027	aadA1	5	aminoglycoside	99.75	Contig_33_194.072	473	IncI1
SRR10859075	2016-SEQ-0027	sul1	2	sulphonamide	100	Contig_33_194.072	473	IncI1
SRR10859075	2016-SEQ-0027	aac(3)	1	aminoglycoside	99.78	Contig_33_194.072	473	IncI1
SRR10859075	2016-SEQ-0027	blaCMY	2	beta-lactam	100	Contig_33_194.072	473	IncI1
SRR10859075	2016-SEQ-0027	aadA1	3	aminoglycoside	99.75	Contig_33_194.072	473	IncI1
SRR10859075	2016-SEQ-0027	aac(6')-Iaa	1	aminoglycoside	99.54	Contig_17_72.771	chromosome	ND
SRR10859075	2016-SEQ-0027	tet(A)	4	tetracycline	100	Contig_26_133.797	chromosome	ND
SRR10859074	2016-SEQ-0029	aph(3'')-Ib	2	aminoglycoside	99.88	Contig_20_77.1888	969	IncFIIA;IncFII
SRR10859074	2016-SEQ-0029	aph(6)-Id	2	aminoglycoside	88.53	Contig_20_77.1888	969	IncFIIA;IncFII
SRR10859074	2016-SEQ-0029	aac(6')-Iaa	1	aminoglycoside	97.95	Contig_23_44.2742	chromosome	ND
SRR10859073	2016-SEQ-0030	aadA1	3	aminoglycoside	100	Contig_34_94.6325	473	IncI1
SRR10859073	2016-SEQ-0030	sul3	2	sulphonamide	100	Contig_34_94.6325	473	IncI1
SRR10859073	2016-SEQ-0030	dfrA12	8	trimethoprim	100	Contig_34_94.6325	473	IncI1
SRR10859073	2016-SEQ-0030	cmlA1	1	phenicol	99.92	Contig_34_94.6325	473	IncI1
SRR10859073	2016-SEQ-0030	tet(A)	4	tetracycline	100	Contig_34_94.6325	473	IncI1
SRR10859073	2016-SEQ-0030	aadA2	2	aminoglycoside	100	Contig_34_94.6325	473	IncI1
SRR10859073	2016-SEQ-0030	aac(6')-Iaa	1	aminoglycoside	97.72	Contig_24_35.4191	chromosome	ND
SRR10859072	2016-SEQ-0031	tet(A)	4	tetracycline	100	Contig_36_310.383	473	IncI1
SRR10859072	2016-SEQ-0031	aadA2	2	aminoglycoside	100	Contig_36_310.383	473	IncI1
SRR10859072	2016-SEQ-0031	cmlA1	1	phenicol	99.92	Contig_36_310.383	473	IncI1
SRR10859072	2016-SEQ-0031	sul3	2	sulphonamide	100	Contig_36_310.383	473	IncI1
SRR10859072	2016-SEQ-0031	dfrA12	8	trimethoprim	100	Contig_36_310.383	473	IncI1
SRR10859072	2016-SEQ-0031	aadA1	3	aminoglycoside	100	Contig_36_310.383	473	IncI1
SRR10859072	2016-SEQ-0031	aac(6')-Iaa	1	aminoglycoside	97.72	Contig_25_102.118	chromosome	ND
SRR10859071	2016-SEQ-0032	aac(6')-Iaa	1	aminoglycoside	97.95	Contig_31_26.7612	chromosome	ND
SRR10859070	2016-SEQ-0033	aac(6')-Iaa	1	aminoglycoside	96.8	Contig_26_28.9166	chromosome	ND
SRR10859069	2016-SEQ-0034	aac(6')-Iaa	1	aminoglycoside	97.95	Contig_7_25.1693	chromosome	ND
SRR10859067	2016-SEQ-0036	aac(6')-Iaa	1	aminoglycoside	98.63	Contig_18_30.9875	chromosome	ND
SRR10859066	2016-SEQ-0038	aac(6')-Iaa	1	aminoglycoside	98.63	Contig_16_56.2329	chromosome	ND
SRR10859064	2016-SEQ-0061	aac(3)	1	aminoglycoside	99.78	Contig_10_50.5514	473	IncI1
SRR10859064	2016-SEQ-0061	aadA1	3	aminoglycoside	100	Contig_10_50.5514	473	IncI1
SRR10859064	2016-SEQ-0061	sul1	2	sulphonamide	100	Contig_10_50.5514	473	IncI1
SRR10859064	2016-SEQ-0061	aac(6')-Iaa	1	aminoglycoside	100	Contig_47_21.9932	chromosome	ND
SRR10859063	2016-SEQ-0062	tet(A)	4	tetracycline	100	Contig_11_111.466	961	IncA/C2
SRR10859063	2016-SEQ-0062	sul2	2	sulphonamide	100	Contig_11_111.466	961	IncA/C2
SRR10859063	2016-SEQ-0062	aac(6')-Iaa	1	aminoglycoside	100	Contig_41_67.2763	chromosome	ND
SRR10859062	2016-SEQ-0064	tet(A)	4	tetracycline	100	Contig_15_71.7601	961	IncA/C2
SRR10859062	2016-SEQ-0064	sul2	2	sulphonamide	100	Contig_15_71.7601	961	IncA/C2
SRR10859062	2016-SEQ-0064	aadA1	5	aminoglycoside	99.75	Contig_10_106.681	473	IncI1
SRR10859062	2016-SEQ-0064	sul1	2	sulphonamide	100	Contig_10_106.681	473	IncI1
SRR10859062	2016-SEQ-0064	aac(3)	1	aminoglycoside	99.78	Contig_10_106.681	473	IncI1
SRR10859062	2016-SEQ-0064	aadA1	3	aminoglycoside	99.75	Contig_10_106.681	473	IncI1
SRR10859062	2016-SEQ-0064	aac(6')-Iaa	1	aminoglycoside	100	Contig_52_32.9638	chromosome	ND
SRR10859061	2016-SEQ-0065	tet(A)	4	tetracycline	100	Contig_16_81.1354	961	IncA/C2
SRR10859061	2016-SEQ-0065	sul2	2	sulphonamide	100	Contig_16_81.1354	961	IncA/C2
SRR10859061	2016-SEQ-0065	aac(6')-Iaa	1	aminoglycoside	100	Contig_45_37.6138	chromosome	ND
SRR10859060	2016-SEQ-0066	blaCARB	1	beta-lactam	100	Contig_23_88.304	chromosome	ND
SRR10859060	2016-SEQ-0066	aadA2	1	aminoglycoside	100	Contig_24_79.9733	chromosome	ND
SRR10859060	2016-SEQ-0066	tet(G)	2	tetracycline	100	Contig_38_60.9841	chromosome	ND
SRR10859060	2016-SEQ-0066	floR	2	phenicol	100	Contig_38_60.9841	chromosome	ND
SRR10859060	2016-SEQ-0066	aac(6')-Iaa	1	aminoglycoside	100	Contig_40_60.441	chromosome	ND
SRR10859059	2016-SEQ-0067	tet(A)	4	tetracycline	100	Contig_15_60.7318	961	IncA/C2
SRR10859059	2016-SEQ-0067	sul2	2	sulphonamide	100	Contig_15_60.7318	961	IncA/C2
SRR10859059	2016-SEQ-0067	aadA1	5	aminoglycoside	99.75	Contig_8_81.0965	473	IncI1
SRR10859059	2016-SEQ-0067	sul1	2	sulphonamide	100	Contig_8_81.0965	473	IncI1
SRR10859059	2016-SEQ-0067	aac(3)	1	aminoglycoside	99.78	Contig_8_81.0965	473	IncI1
SRR10859059	2016-SEQ-0067	aadA1	3	aminoglycoside	99.75	Contig_8_81.0965	473	IncI1
SRR10859059	2016-SEQ-0067	aac(6')-Iaa	1	aminoglycoside	100	Contig_47_32.2052	chromosome	ND
SRR10859058	2016-SEQ-0068	tet(A)	4	tetracycline	100	Contig_53_43.0444	961	IncA/C2
SRR10859058	2016-SEQ-0068	sul2	2	sulphonamide	100	Contig_53_43.0444	961	IncA/C2
SRR10859058	2016-SEQ-0068	aac(6')-Iaa	1	aminoglycoside	100	Contig_3_25.0514	chromosome	ND
SRR10859058	2016-SEQ-0068	blaCMY	2	beta-lactam	100	Contig_40_37.914	chromosome	ND
SRR10859057	2016-SEQ-0070	aac(6')-Iaa	1	aminoglycoside	97.72	Contig_37_32.8364	chromosome	ND
SRR10859056	2016-SEQ-0071	aac(6')-Iaa	1	aminoglycoside	97.49	Contig_34_26.4137	chromosome	ND
SRR10859055	2016-SEQ-0072	aac(6')-Iaa	1	aminoglycoside	97.49	Contig_14_23.7268	chromosome	ND
SRR10859053	2016-SEQ-0082	aac(6')-Iaa	1	aminoglycoside	97.95	Contig_24_36.1948	chromosome	ND
SRR10859052	2016-SEQ-0083	aac(6')-Iaa	1	aminoglycoside	97.95	Contig_6_73.6203	chromosome	ND
SRR10859051	2016-SEQ-0097	aac(6')-Iaa	1	aminoglycoside	97.95	Contig_28_26.0819	chromosome	ND
SRR10859050	2016-SEQ-0098	aac(6')-Iaa	1	aminoglycoside	97.72	Contig_20_42.5357	chromosome	ND
SRR10859049	2016-SEQ-0099	lnu(G)	1	macrolide	100	Contig_10_44.6337	chromosome	ND
SRR10859049	2016-SEQ-0099	aac(6')-Iaa	1	aminoglycoside	99.09	Contig_15_34.6147	chromosome	ND
SRR10859048	2016-SEQ-0100	tet(A)	4	tetracycline	100	Contig_16_135.056	934	IncN
SRR10859048	2016-SEQ-0100	blaTEM	1	beta-lactam	100	Contig_16_135.056	934	IncN
SRR10859048	2016-SEQ-0100	aac(6')-Iaa	1	aminoglycoside	96.35	Contig_32_53.1807	chromosome	ND
SRR10859047	2016-SEQ-0102	aac(6')-Iaa	1	aminoglycoside	99.54	Contig_12_90.9008	chromosome	ND
SRR10859046	2016-SEQ-0104	tet(B)	2	tetracycline	100	Contig_58_307.266	973	IncFIB;IncFIIA;IncFII
SRR10859046	2016-SEQ-0104	aph(6)-Id	1	aminoglycoside	100	Contig_22_141.037	973	IncFIB;IncFIIA;IncFII
SRR10859046	2016-SEQ-0104	aph(3'')-Ib	5	aminoglycoside	100	Contig_22_141.037	973	IncFIB;IncFIIA;IncFII
SRR10859046	2016-SEQ-0104	aac(6')-Iaa	1	aminoglycoside	97.95	Contig_51_59.6483	chromosome	ND
SRR10859045	2016-SEQ-0105	blaCMY	2	beta-lactam	100	Contig_60_252.975	476	IncI1;ND
SRR10859045	2016-SEQ-0105	tet(B)	2	tetracycline	100	Contig_74_158.299	973	IncFIB;IncFIIA;IncFII
SRR10859045	2016-SEQ-0105	aph(3'')-Ib	5	aminoglycoside	100	Contig_47_177.444	973	IncFIB;IncFIIA;IncFII
SRR10859045	2016-SEQ-0105	aph(6)-Id	1	aminoglycoside	100	Contig_47_177.444	973	IncFIB;IncFIIA;IncFII
SRR10859045	2016-SEQ-0105	aac(6')-Iaa	1	aminoglycoside	97.95	Contig_70_77.4549	chromosome	ND
SRR10859044	2016-SEQ-0106	blaCMY	2	beta-lactam	100	Contig_102_233.987	476	IncI1;ND
SRR10859044	2016-SEQ-0106	tet(B)	2	tetracycline	100	Contig_150_127.236	476	IncI1;ND
SRR10859044	2016-SEQ-0106	aph(6)-Id	1	aminoglycoside	100	Contig_58_199.854	973	IncFIB;IncFIIA;IncFII
SRR10859044	2016-SEQ-0106	aph(3'')-Ib	5	aminoglycoside	100	Contig_58_199.854	973	IncFIB;IncFIIA;IncFII
SRR10859044	2016-SEQ-0106	aac(6')-Iaa	1	aminoglycoside	97.95	Contig_157_74.3892	chromosome	ND
SRR10859042	2016-SEQ-0107	aac(6')-Iaa	1	aminoglycoside	98.63	Contig_20_63.5508	chromosome	ND
SRR10859041	2016-SEQ-0108	aac(6')-Iaa	1	aminoglycoside	97.95	Contig_9_60.4951	chromosome	ND
SRR10859040	2016-SEQ-0109	aac(6')-Iaa	1	aminoglycoside	98.17	Contig_48_127.428	chromosome	ND
SRR10859039	2016-SEQ-0110	aac(6')-Iaa	1	aminoglycoside	97.95	Contig_31_73.9561	chromosome	ND
SRR10859038	2016-SEQ-0111	aac(6')-Iaa	1	aminoglycoside	97.95	Contig_7_93.6682	chromosome	ND
SRR10859037	2016-SEQ-0112	aac(6')-Iaa	1	aminoglycoside	97.95	Contig_9_72.2881	chromosome	ND
SRR10859037	2016-SEQ-0112	aph(6)-Id	2	aminoglycoside	88.53	Contig_36_167.914	chromosome	ND
SRR10859037	2016-SEQ-0112	aph(3'')-Ib	2	aminoglycoside	99.88	Contig_36_167.914	chromosome	ND
SRR10859036	2016-SEQ-0113	aac(6')-Iaa	1	aminoglycoside	97.95	Contig_7_74.5658	chromosome	ND
SRR10859035	2016-SEQ-0114	aac(6')-Iaa	1	aminoglycoside	98.63	Contig_1_117.167	chromosome	ND
SRR10859034	2016-SEQ-0115	aac(6')-Iaa	1	aminoglycoside	97.72	Contig_7_83.666	chromosome	ND
SRR10859033	2016-SEQ-0117	blaCMY	2	beta-lactam	100	Contig_14_218.888	476	IncI1
SRR10859033	2016-SEQ-0117	aac(6')-Iaa	1	aminoglycoside	98.4	Contig_10_80.195	chromosome	ND
SRR10859140	2016-SEQ-0121	aac(6')-Iaa	1	aminoglycoside	97.72	Contig_29_47.1362	chromosome	ND
SRR10859139	2016-SEQ-0122	aac(6')-Iaa	1	aminoglycoside	100	Contig_75_79.7625	chromosome	ND
SRR10859138	2016-SEQ-0123	aac(6')-Iaa	1	aminoglycoside	100	Contig_69_47.0376	chromosome	ND
SRR10859137	2016-SEQ-0124	aac(6')-Iaa	1	aminoglycoside	99.77	Contig_23_52.5131	chromosome	ND
SRR10859136	2016-SEQ-0125	aac(6')-Iaa	1	aminoglycoside	100	Contig_14_69.2097	chromosome	ND
SRR10859134	2016-SEQ-0127	aac(6')-Iaa	1	aminoglycoside	97.95	Contig_9_65.2801	chromosome	ND
SRR10859133	2016-SEQ-0128	aac(6')-Iaa	1	aminoglycoside	98.63	Contig_29_32.469	chromosome	ND
SRR10859132	2016-SEQ-0363	aac(6')-Iaa	1	aminoglycoside	96.35	Contig_32_59.8529	chromosome	ND
SRR10859131	2016-SEQ-0364	blaCMY	2	beta-lactam	100	Contig_44_295.554	476	IncI1
SRR10859131	2016-SEQ-0364	sul2	2	sulphonamide	100	Contig_3_335.345	973	IncFIA;IncFII;IncFIB
SRR10859131	2016-SEQ-0364	aph(3'')-Ib	5	aminoglycoside	99.88	Contig_3_335.345	973	IncFIA;IncFII;IncFIB
SRR10859131	2016-SEQ-0364	aph(6)-Id	4	aminoglycoside	100	Contig_3_335.345	973	IncFIA;IncFII;IncFIB
SRR10859131	2016-SEQ-0364	blaTEM	1	beta-lactam	100	Contig_3_335.345	973	IncFIA;IncFII;IncFIB
SRR10859131	2016-SEQ-0364	dfrA14	1	trimethoprim	100	Contig_35_387.887	973	IncFIA;IncFII;IncFIB
SRR10859131	2016-SEQ-0364	tet(A)	4	tetracycline	100	Contig_42_82.8708	973	IncFIA;IncFII;IncFIB
SRR10859131	2016-SEQ-0364	aac(6')-Iaa	1	aminoglycoside	97.26	Contig_16_87.5707	chromosome	ND
SRR10859131	2016-SEQ-0364	catA2	1	phenicol	96.11	Contig_31_343.211	chromosome	ND
SRR10859129	2016-SEQ-0365	blaCMY	2	beta-lactam	100	Contig_3_207.351	476	IncI1
SRR10859129	2016-SEQ-0365	aac(6')-Iaa	1	aminoglycoside	97.26	Contig_14_84.1332	chromosome	ND
SRR10859076	2017-MER-0157	aph(3')-Ia	1	aminoglycoside	100	Contig_14_184.551	476	IncI1
SRR10859076	2017-MER-0157	aac(6')-Iaa	1	aminoglycoside	97.26	Contig_9_63.0645	chromosome	ND
SRR10859065	2017-MER-0158	sul1	36	sulphonamide	100	Contig_20_140.873	430	IncH;rep_cluster_1088
SRR10859065	2017-MER-0158	aadA1	5	aminoglycoside	99.87	Contig_20_140.873	430	IncH;rep_cluster_1088
SRR10859065	2017-MER-0158	dfrA15	2	trimethoprim	100	Contig_20_140.873	430	IncH;rep_cluster_1088
SRR10859065	2017-MER-0158	aph(3'')-Ib	2	aminoglycoside	99.88	Contig_33_167.948	430	IncH;rep_cluster_1088
SRR10859065	2017-MER-0158	aph(6)-Id	1	aminoglycoside	100	Contig_33_167.948	430	IncH;rep_cluster_1088
SRR10859065	2017-MER-0158	blaTEM	1	beta-lactam	100	Contig_4_837.262	444	ColRNAI_rep_cluster_1857
SRR10859065	2017-MER-0158	aac(6')-Iaa	1	aminoglycoside	97.26	Contig_12_81.518	chromosome	ND
SRR10859127	2017-MER-0159	blaCMY	2	beta-lactam	100	Contig_5_163.783	476	IncI1
SRR10859127	2017-MER-0159	aac(6')-Iaa	1	aminoglycoside	97.49	Contig_13_83.9305	chromosome	ND
SRR10859125	2017-MER-0160	aac(6')-Iaa	1	aminoglycoside	97.95	Contig_40_101.705	chromosome	ND
SRR10859123	2017-MER-0161	aac(6')-Iaa	1	aminoglycoside	97.03	Contig_29_94.4671	chromosome	ND
SRR10859135	2017-MER-0274	aac(6')-Iaa	1	aminoglycoside	100	Contig_68_84.2455	chromosome	ND
SRR10859111	2017-MER-0278	blaCMY	2	beta-lactam	100	Contig_6_77.2827	476	IncI1
SRR10859111	2017-MER-0278	aac(6')-Iaa	1	aminoglycoside	100	Contig_15_40.262	chromosome	ND
SRR10859110	2017-MER-0279	blaCMY	2	beta-lactam	100	Contig_6_103.931	476	IncI1
SRR10859110	2017-MER-0279	aac(6')-Iaa	1	aminoglycoside	100	Contig_27_52.8545	chromosome	ND
SRR10859068	2017-MER-0305	aac(6')-Iaa	1	aminoglycoside	97.95	Contig_39_67.496	chromosome	ND
Plasmids predicted from assembled genomes by MOB-suite version 1.4.1 Abbreviations: ND, not detected aLocation: chromosome refers to chromosome; number value, refers to a plasmid identifier assigned by MOB-recon
